# Supplementary material for: Antisense Oligonucleotide Induction of the hnRNPA1b Isoform Affects Pre-mRNA Splicing of SMN2 in SMA Type I Fibroblasts
Source: Int J Mol Sci. 2022 Apr 1;23(7):3937. doi: 10.3390/ijms23073937 (PMC8999010; doi:10.3390/ijms23073937)
Supplement: Supplementary file 1 [file ijms-23-03937-s001.zip]

Archive with 2 entries (2 files):
- hnRNPA1 paper supp info.pdf
- Suppl Information 3 9+8+7_VS_UT_Gene-level_DESeq_dataset2.xlsx
