# Supplementary material for: Antisense Oligonucleotide Induction of the hnRNPA1b Isoform Affects Pre-mRNA Splicing of SMN2 in SMA Type I Fibroblasts
Source: Int J Mol Sci. 2022 Apr 1;23(7):3937. doi: 10.3390/ijms23073937 (PMC8999010; doi:10.3390/ijms23073937)
Supplement: Supplementary file 1 [file ijms-23-03937-s001.zip › Suppl Information 3 9+8+7_VS_UT_Gene-level_DESeq_dataset2.xlsx]

## Sheet: DESeq_dataset2-LASTname
Gene.ID	Gene.Name	baseMean	log2FoldChange	lfcSE	stat	pvalue	padj
ENSG00000170266.15	GLB1	1173.01	-3.15996	0.143787	-21.9766	4.82e-107	7.19e-103
ENSG00000121691.4	CAT	690.634	-2.85604	0.150249	-19.0087	1.45e-80	1.08e-76
ENSG00000197283.12	SYNGAP1	1327.54	2.35669	0.138654	16.997	8.64e-65	4.3e-61
ENSG00000139629.15	GALNT6	588.57	-2.52242	0.172369	-14.6338	1.71e-48	6.38e-45
ENSG00000163132.6	MSX1	1512.9	1.75822	0.125624	13.9959	1.65e-44	4.93e-41
ENSG00000105429.12	MEGF8	1107.13	-1.87831	0.134867	-13.9271	4.34e-44	1.08e-40
ENSG00000104043.14	ATP8B4	191.958	3.63578	0.26416	13.7635	4.22e-43	9e-40
ENSG00000204103.3	MAFB	1876.12	1.69274	0.123955	13.6561	1.86e-42	3.46e-39
ENSG00000132824.13	SERINC3	2962.75	-1.44578	0.111072	-13.0166	9.84e-39	1.63e-35
ENSG00000160752.14	FDPS	1833.76	1.60263	0.12458	12.8643	7.15e-38	1.07e-34
ENSG00000186417.13	GLDN	193.579	3.17321	0.252608	12.5618	3.42e-36	4.64e-33
ENSG00000011426.10	ANLN	751.64	-2.33077	0.188328	-12.3761	3.52e-35	4.37e-32
ENSG00000171848.13	RRM2	390.728	-2.4816	0.205316	-12.0867	1.24e-33	1.42e-30
ENSG00000196616.12	ADH1B	608.87	1.98078	0.164473	12.0432	2.11e-33	2.24e-30
ENSG00000168477.17	TNXB	2621.85	1.47867	0.123309	11.9916	3.93e-33	3.91e-30
ENSG00000169429.10	CXCL8	121.277	4.13225	0.346454	11.9273	8.53e-33	7.96e-30
ENSG00000138061.11	CYP1B1	5064.92	1.58222	0.132861	11.9088	1.06e-32	9.34e-30
ENSG00000170854.17	MINA	184.56	-2.91773	0.246574	-11.8331	2.63e-32	2.18e-29
ENSG00000108602.17	ALDH3A1	154.064	3.18247	0.269761	11.7974	4.03e-32	3.16e-29
ENSG00000064115.10	TM7SF3	787.127	-1.7069	0.145098	-11.7637	6e-32	4.48e-29
ENSG00000115073.7	ACTR1B	677.607	-1.66526	0.142619	-11.6762	1.69e-31	1.2e-28
ENSG00000170961.6	HAS2	668.705	-2.01493	0.17382	-11.592	4.52e-31	3.07e-28
ENSG00000180875.4	GREM2	1877.39	1.88932	0.164972	11.4524	2.29e-30	1.48e-27
ENSG00000146112.11	PPP1R18	4019.79	1.24651	0.108945	11.4416	2.59e-30	1.61e-27
ENSG00000198901.13	PRC1	332.839	-2.09076	0.185818	-11.2516	2.27e-29	1.36e-26
ENSG00000171951.4	SCG2	152.07	2.8963	0.25752	11.2469	2.4e-29	1.38e-26
ENSG00000169710.6	FASN	18587.8	1.37457	0.123577	11.1231	9.68e-29	5.35e-26
ENSG00000085662.13	AKR1B1	2812.38	1.28772	0.115912	11.1095	1.13e-28	6.01e-26
ENSG00000197632.8	SERPINB2	674.597	1.66437	0.150123	11.0867	1.46e-28	7.49e-26
ENSG00000233452.6	STXBP5-AS1	173.63	3.17842	0.287267	11.0644	1.87e-28	9.29e-26
ENSG00000129911.8	KLF16	669.173	1.57794	0.142754	11.0535	2.11e-28	1.01e-25
ENSG00000137869.13	CYP19A1	125.1	3.25814	0.294932	11.0471	2.26e-28	1.06e-25
ENSG00000136928.4	GABBR2	373.529	-2.07878	0.190619	-10.9055	1.09e-27	4.91e-25
ENSG00000089685.14	BIRC5	255.725	-2.45141	0.226996	-10.7994	3.46e-27	1.52e-24
ENSG00000183691.4	NOG	350.825	2.13115	0.199494	10.6828	1.23e-26	5.22e-24
ENSG00000130066.16	SAT1	1234.35	1.34195	0.126163	10.6367	2.01e-26	8.34e-24
ENSG00000088325.15	TPX2	562.321	-2.02356	0.190647	-10.6142	2.56e-26	1.03e-23
ENSG00000066279.16	ASPM	263.021	-2.36026	0.223654	-10.5532	4.91e-26	1.93e-23
ENSG00000112984.11	KIF20A	333.511	-2.34381	0.222515	-10.5333	6.07e-26	2.32e-23
ENSG00000065243.18	PKN2	620.97	-1.5491	0.147209	-10.5232	6.76e-26	2.52e-23
ENSG00000138180.15	CEP55	337.764	-2.32895	0.221375	-10.5204	6.96e-26	2.53e-23
ENSG00000160410.14	SHKBP1	599.168	-1.54153	0.1479	-10.4227	1.95e-25	6.94e-23
ENSG00000157110.15	RBPMS	1607.95	1.21942	0.117694	10.3609	3.73e-25	1.29e-22
ENSG00000076513.16	ANKRD13A	1472.54	-1.22939	0.119304	-10.3047	6.71e-25	2.27e-22
ENSG00000126787.12	DLGAP5	187.92	-2.45179	0.238345	-10.2868	8.09e-25	2.68e-22
ENSG00000080819.6	CPOX	349.601	-1.8331	0.178922	-10.2452	1.24e-24	4.03e-22
ENSG00000119285.10	HEATR1	448.959	-1.72253	0.168635	-10.2146	1.71e-24	5.42e-22
ENSG00000196305.17	IARS	1905.74	-1.42745	0.139788	-10.2115	1.76e-24	5.47e-22
ENSG00000178031.15	ADAMTSL1	2727.66	-1.15595	0.113347	-10.1983	2.02e-24	6.14e-22
ENSG00000169679.14	BUB1	160.05	-2.61076	0.258664	-10.0932	5.92e-24	1.77e-21
ENSG00000171130.17	ATP6V0E2	130.615	-2.73477	0.272212	-10.0465	9.52e-24	2.78e-21
ENSG00000183856.10	IQGAP3	217.276	-2.39327	0.238473	-10.0358	1.06e-23	3.04e-21
ENSG00000007047.14	MARK4	1305.91	1.21976	0.121762	10.0176	1.28e-23	3.59e-21
ENSG00000168461.12	RAB31	5066.06	1.13594	0.113514	10.007	1.42e-23	3.92e-21
ENSG00000105568.17	PPP2R1A	2376.36	-1.17471	0.118114	-9.94553	2.64e-23	7.15e-21
ENSG00000116678.18	LEPR	671.131	1.60702	0.16291	9.8645	5.93e-23	1.58e-20
ENSG00000261221.3	ZNF865	654.246	1.46204	0.14917	9.80116	1.11e-22	2.91e-20
ENSG00000154262.12	ABCA6	771.633	1.87403	0.19157	9.78252	1.34e-22	3.44e-20
ENSG00000184588.17	PDE4B	489.518	1.53531	0.158053	9.71388	2.63e-22	6.65e-20
ENSG00000111206.12	FOXM1	519.924	-1.64041	0.169227	-9.69357	3.21e-22	7.98e-20
ENSG00000144810.15	COL8A1	3411.94	-1.49449	0.154554	-9.66969	4.06e-22	9.92e-20
ENSG00000165804.15	ZNF219	598.167	-1.46967	0.152131	-9.66058	4.43e-22	1.07e-19
ENSG00000134057.14	CCNB1	393.351	-1.67842	0.174402	-9.62385	6.34e-22	1.5e-19
ENSG00000163703.17	CRELD1	296.09	-1.74451	0.181366	-9.61874	6.66e-22	1.55e-19
ENSG00000167508.10	MVD	3404.8	1.35272	0.14074	9.6115	7.15e-22	1.64e-19
ENSG00000130414.11	NDUFA10	667.056	-1.43747	0.151165	-9.50929	1.92e-21	4.34e-19
ENSG00000138160.5	KIF11	252.885	-1.88022	0.200468	-9.3792	6.65e-21	1.48e-18
ENSG00000013297.10	CLDN11	6725.01	-1.09861	0.117152	-9.37759	6.75e-21	1.48e-18
ENSG00000126351.12	THRA	1681.31	1.1073	0.118282	9.36154	7.86e-21	1.7e-18
ENSG00000166851.14	PLK1	145.83	-2.48901	0.267269	-9.31276	1.25e-20	2.65e-18
ENSG00000064787.12	BCAS1	135.272	2.48535	0.267243	9.29998	1.4e-20	2.95e-18
ENSG00000232679.1	RP11-400N13.3	81.6088	3.58717	0.386452	9.28231	1.66e-20	3.44e-18
ENSG00000185112.5	FAM43A	1139.56	1.19558	0.129245	9.25048	2.23e-20	4.57e-18
ENSG00000130164.11	LDLR	3777.69	-1.24084	0.13419	-9.24685	2.31e-20	4.66e-18
ENSG00000187097.12	ENTPD5	226.473	-2.01131	0.217975	-9.22723	2.78e-20	5.52e-18
ENSG00000138759.17	FRAS1	920.258	1.33692	0.145617	9.18105	4.27e-20	8.38e-18
ENSG00000006451.7	RALA	2753.26	1.02226	0.111362	9.17961	4.33e-20	8.38e-18
ENSG00000182463.15	TSHZ2	565.472	1.46133	0.160123	9.12628	7.09e-20	1.36e-17
ENSG00000169604.19	ANTXR1	8040.7	0.948709	0.104456	9.08235	1.06e-19	2.01e-17
ENSG00000005884.17	ITGA3	2241.42	-1.2577	0.13859	-9.07497	1.14e-19	2.12e-17
ENSG00000137804.12	NUSAP1	236.635	-2.11307	0.234781	-9.00016	2.25e-19	4.15e-17
ENSG00000024526.16	DEPDC1	97.6791	-2.82723	0.314331	-8.99442	2.37e-19	4.32e-17
ENSG00000168874.12	ATOH8	626.809	1.68098	0.18713	8.98294	2.64e-19	4.74e-17
ENSG00000171246.5	NPTX1	389.601	-2.05599	0.229749	-8.94885	3.59e-19	6.38e-17
ENSG00000136040.8	PLXNC1	1214.29	1.10089	0.123198	8.93599	4.04e-19	7.08e-17
ENSG00000139178.10	C1RL	505.531	-1.54709	0.173572	-8.9132	4.96e-19	8.6e-17
ENSG00000139625.12	MAP3K12	1161.6	1.32296	0.148517	8.9078	5.21e-19	8.93e-17
ENSG00000137210.13	TMEM14B	134.373	-2.32778	0.261561	-8.89958	5.61e-19	9.5e-17
ENSG00000170385.9	SLC30A1	2058.5	1.13279	0.12774	8.86794	7.45e-19	1.25e-16
ENSG00000197879.14	MYO1C	4661.48	-0.998017	0.112761	-8.85074	8.69e-19	1.44e-16
ENSG00000100991.11	TRPC4AP	1077.65	-1.26759	0.143725	-8.81954	1.15e-18	1.88e-16
ENSG00000117399.13	CDC20	239.051	-2.22544	0.253862	-8.76631	1.85e-18	2.99e-16
ENSG00000072952.18	MRVI1	452.61	-1.44645	0.165033	-8.76465	1.87e-18	3.01e-16
ENSG00000145012.12	LPP	2883.55	0.972684	0.11126	8.74246	2.28e-18	3.62e-16
ENSG00000117724.12	CENPF	490.304	-1.77741	0.203345	-8.74084	2.31e-18	3.63e-16
ENSG00000131778.17	CHD1L	346.035	-1.54166	0.176773	-8.72113	2.75e-18	4.28e-16
ENSG00000167157.10	PRRX2	1031.72	1.18938	0.136548	8.71034	3.03e-18	4.66e-16
ENSG00000122642.10	FKBP9	6460.96	-0.958278	0.11038	-8.68161	3.9e-18	5.94e-16
ENSG00000102359.5	SRPX2	492.462	-1.4391	0.166893	-8.62289	6.53e-18	9.84e-16
ENSG00000102030.15	NAA10	227.322	2.0752	0.241193	8.6039	7.71e-18	1.15e-15
ENSG00000166598.12	HSP90B1	8589.61	-0.893722	0.103941	-8.59832	8.09e-18	1.18e-15
ENSG00000184205.14	TSPYL2	872.609	1.16453	0.135431	8.59874	8.06e-18	1.18e-15
ENSG00000006534.15	ALDH3B1	983.266	-1.14955	0.133765	-8.5938	8.41e-18	1.22e-15
ENSG00000164611.12	PTTG1	210.827	-1.92934	0.224714	-8.58576	9.02e-18	1.29e-15
ENSG00000155561.14	NUP205	414.326	-1.38805	0.161726	-8.58271	9.27e-18	1.32e-15
ENSG00000113368.11	LMNB1	231.623	-1.96592	0.229108	-8.58073	9.43e-18	1.33e-15
ENSG00000169184.5	MN1	806.522	1.14196	0.133745	8.53832	1.36e-17	1.9e-15
ENSG00000154258.16	ABCA9	310.055	1.56866	0.184649	8.49539	1.97e-17	2.72e-15
ENSG00000141279.15	NPEPPS	1762.32	0.997163	0.117405	8.49338	2.01e-17	2.75e-15
ENSG00000171241.8	SHCBP1	205.644	-2.10618	0.248726	-8.4679	2.5e-17	3.39e-15
ENSG00000167900.11	TK1	217.232	-2.22862	0.263975	-8.44255	3.1e-17	4.17e-15
ENSG00000182326.14	C1S	11472.9	1.00493	0.119126	8.43588	3.29e-17	4.38e-15
ENSG00000058668.14	ATP2B4	10595.4	-0.88216	0.105047	-8.39773	4.55e-17	6.01e-15
ENSG00000163739.4	CXCL1	143.915	2.36779	0.281994	8.39661	4.6e-17	6.01e-15
ENSG00000070770.8	CSNK2A2	1215.34	1.05674	0.12647	8.3557	6.5e-17	8.44e-15
ENSG00000087586.17	AURKA	226.206	-1.89712	0.227196	-8.35015	6.82e-17	8.77e-15
ENSG00000134291.11	TMEM106C	612.342	-1.21292	0.145282	-8.34872	6.9e-17	8.8e-15
ENSG00000168078.9	PBK	151.685	-2.12737	0.25589	-8.31363	9.28e-17	1.17e-14
ENSG00000145604.15	SKP2	303.879	-1.55379	0.18719	-8.30061	1.04e-16	1.3e-14
ENSG00000185122.10	HSF1	1341.04	0.996172	0.120125	8.29281	1.11e-16	1.37e-14
ENSG00000157456.7	CCNB2	183.926	-1.96843	0.237503	-8.28803	1.15e-16	1.42e-14
ENSG00000134574.11	DDB2	1220.05	1.11478	0.135182	8.24654	1.63e-16	1.99e-14
ENSG00000131747.14	TOP2A	717.623	-2.97322	0.360857	-8.23935	1.73e-16	2.1e-14
ENSG00000260841.1	CTC-205M6.5	149.971	1.9637	0.238527	8.23263	1.83e-16	2.2e-14
ENSG00000154736.5	ADAMTS5	1898.24	0.985374	0.120057	8.20758	2.26e-16	2.69e-14
ENSG00000129195.15	FAM64A	85.3597	-2.59439	0.316553	-8.19574	2.49e-16	2.93e-14
ENSG00000137812.19	CASC5	121.704	-2.24199	0.273528	-8.19656	2.47e-16	2.93e-14
ENSG00000109861.15	CTSC	1454.7	-1.06268	0.129695	-8.19375	2.53e-16	2.95e-14
ENSG00000092621.11	PHGDH	465.681	-1.72867	0.211165	-8.18636	2.69e-16	3.11e-14
ENSG00000139734.17	DIAPH3	186.804	-1.76644	0.215913	-8.18126	2.81e-16	3.22e-14
ENSG00000104047.14	DTWD1	946.117	1.10777	0.135629	8.16763	3.15e-16	3.58e-14
ENSG00000013810.18	TACC3	296.199	-1.72745	0.211768	-8.1573	3.43e-16	3.87e-14
ENSG00000118515.11	SGK1	2409.3	-0.980904	0.120398	-8.14716	3.73e-16	4.18e-14
ENSG00000121769.7	FABP3	3571.58	1.21638	0.149588	8.13154	4.24e-16	4.72e-14
ENSG00000100234.11	TIMP3	9177.4	0.850254	0.104687	8.12187	4.59e-16	5.07e-14
ENSG00000136026.13	CKAP4	4919.13	-0.923995	0.113816	-8.11832	4.73e-16	5.15e-14
ENSG00000142945.12	KIF2C	133.096	-2.08086	0.256298	-8.11891	4.7e-16	5.15e-14
ENSG00000248290.1	TNXA	328.74	1.47458	0.181701	8.11544	4.84e-16	5.23e-14
ENSG00000124766.5	SOX4	565.993	1.59833	0.197133	8.1079	5.15e-16	5.53e-14
ENSG00000080986.12	NDC80	116.426	-2.47095	0.30484	-8.10572	5.24e-16	5.59e-14
ENSG00000137478.14	FCHSD2	956.619	1.0746	0.132733	8.09598	5.68e-16	6.01e-14
ENSG00000104219.12	ZDHHC2	493.09	-1.23357	0.152487	-8.08964	5.98e-16	6.29e-14
ENSG00000090889.11	KIF4A	115.555	-2.28007	0.281936	-8.08717	6.11e-16	6.37e-14
ENSG00000125845.6	BMP2	238.933	1.97051	0.24407	8.07356	6.83e-16	7.07e-14
ENSG00000100526.19	CDKN3	95.0068	-2.55916	0.317076	-8.07113	6.96e-16	7.17e-14
ENSG00000101665.8	SMAD7	994.713	1.35872	0.168976	8.0409	8.92e-16	9.11e-14
ENSG00000131386.17	GALNT15	833.595	1.2014	0.149716	8.02454	1.02e-15	1.03e-13
ENSG00000175063.16	UBE2C	133.539	-2.4548	0.306946	-7.99751	1.27e-15	1.28e-13
ENSG00000137807.13	KIF23	356.914	-1.5072	0.188502	-7.99566	1.29e-15	1.29e-13
ENSG00000101825.7	MXRA5	8332.61	0.932586	0.116955	7.97392	1.54e-15	1.53e-13
ENSG00000107341.4	UBE2R2	1815.53	0.91639	0.11498	7.97002	1.59e-15	1.57e-13
ENSG00000224578.4	HNRNPA1P48	904.448	-1.12123	0.141426	-7.92798	2.23e-15	2.19e-13
ENSG00000141458.12	NPC1	3337.6	1.0658	0.134972	7.89646	2.87e-15	2.8e-13
ENSG00000204673.10	AKT1S1	2217.74	0.890417	0.113113	7.87195	3.49e-15	3.38e-13
ENSG00000041982.14	TNC	8623.34	0.810679	0.103118	7.86168	3.79e-15	3.65e-13
ENSG00000104774.12	MAN2B1	647.892	-1.14955	0.146525	-7.84541	4.32e-15	4.13e-13
ENSG00000177469.12	PTRF	14242.5	-0.828127	0.105577	-7.84383	4.37e-15	4.15e-13
ENSG00000071539.13	TRIP13	142.681	-2.02431	0.2583	-7.83705	4.61e-15	4.35e-13
ENSG00000168398.6	BDKRB2	470.515	1.23367	0.15839	7.7888	6.76e-15	6.35e-13
ENSG00000164938.13	TP53INP1	1986.8	1.01396	0.130204	7.78744	6.84e-15	6.38e-13
ENSG00000156970.12	BUB1B	117.987	-2.41096	0.309865	-7.78068	7.21e-15	6.68e-13
ENSG00000111684.10	LPCAT3	94.0446	-2.42766	0.313504	-7.74363	9.66e-15	8.9e-13
ENSG00000100297.15	MCM5	343.314	-1.38216	0.17867	-7.73583	1.03e-14	9.4e-13
ENSG00000145386.9	CCNA2	240.663	-1.65773	0.214462	-7.72973	1.08e-14	9.8e-13
ENSG00000164379.5	FOXQ1	574.56	1.37979	0.178683	7.72199	1.15e-14	1.04e-12
ENSG00000148082.9	SHC3	1277.09	0.943744	0.122274	7.71828	1.18e-14	1.06e-12
ENSG00000149212.10	SESN3	1450.23	1.03893	0.134757	7.70965	1.26e-14	1.13e-12
ENSG00000149591.16	TAGLN	2555.74	-1.24279	0.16204	-7.66963	1.72e-14	1.53e-12
ENSG00000110799.13	VWF	77.2645	2.52417	0.32954	7.65966	1.86e-14	1.65e-12
ENSG00000068489.12	PRR11	128.716	-2.12539	0.278541	-7.63043	2.34e-14	2.05e-12
ENSG00000029153.14	ARNTL2	230.561	-1.64494	0.215779	-7.62327	2.47e-14	2.16e-12
ENSG00000132669.12	RIN2	2213.94	1.09455	0.144635	7.5677	3.8e-14	3.29e-12
ENSG00000164619.8	BMPER	1216.72	-1.00921	0.133601	-7.55391	4.22e-14	3.64e-12
ENSG00000179532.12	DNHD1	181.973	1.66402	0.220328	7.55245	4.27e-14	3.66e-12
ENSG00000134508.12	CABLES1	849.959	1.08273	0.143888	7.52478	5.28e-14	4.5e-12
ENSG00000167772.11	ANGPTL4	185.759	1.78917	0.237836	7.5227	5.37e-14	4.55e-12
ENSG00000072210.18	ALDH3A2	1286.8	0.954039	0.127324	7.49298	6.73e-14	5.67e-12
ENSG00000065060.16	UHRF1BP1	92.9488	-2.34092	0.312903	-7.48131	7.36e-14	6.17e-12
ENSG00000134690.10	CDCA8	121.368	-2.23424	0.29905	-7.47112	7.95e-14	6.63e-12
ENSG00000073756.11	PTGS2	1139.59	1.07374	0.144078	7.45245	9.16e-14	7.59e-12
ENSG00000170312.15	CDK1	158.542	-1.95699	0.26297	-7.44186	9.93e-14	8.18e-12
ENSG00000095059.15	DHPS	493.879	1.12131	0.152267	7.36409	1.78e-13	1.46e-11
ENSG00000106123.11	EPHB6	109.095	-2.11616	0.287638	-7.35703	1.88e-13	1.53e-11
ENSG00000081177.18	EXD2	341.867	-1.2438	0.1692	-7.35111	1.97e-13	1.59e-11
ENSG00000276043.4	UHRF1	238.7	-1.57267	0.214088	-7.34592	2.04e-13	1.65e-11
ENSG00000113916.17	BCL6	1172.01	0.974612	0.132898	7.33352	2.24e-13	1.8e-11
ENSG00000065320.8	NTN1	436.126	1.15968	0.15821	7.33002	2.3e-13	1.84e-11
ENSG00000188243.12	COMMD6	336.728	1.30561	0.178794	7.30231	2.83e-13	2.24e-11
ENSG00000105835.11	NAMPT	1777.36	0.919305	0.125964	7.29817	2.92e-13	2.3e-11
ENSG00000109805.9	NCAPG	146.436	-1.77705	0.243576	-7.29567	2.97e-13	2.33e-11
ENSG00000189057.10	FAM111B	85.2496	-2.33983	0.321932	-7.26809	3.65e-13	2.85e-11
ENSG00000162576.16	MXRA8	14913.6	0.882387	0.121428	7.26677	3.68e-13	2.86e-11
ENSG00000124225.15	PMEPA1	208.256	1.61998	0.22335	7.2531	4.07e-13	3.15e-11
ENSG00000076382.16	SPAG5	136.044	-1.9369	0.267983	-7.22768	4.91e-13	3.78e-11
ENSG00000276107.1	CTD-2033D15.2	147.946	1.84279	0.255268	7.21906	5.23e-13	4e-11
ENSG00000101224.17	CDC25B	1988.06	0.848269	0.117544	7.21658	5.33e-13	4.06e-11
ENSG00000006283.17	CACNA1G	41.4249	3.64695	0.505446	7.21532	5.38e-13	4.07e-11
ENSG00000237649.7	KIFC1	160.313	-1.95353	0.271505	-7.19518	6.24e-13	4.7e-11
ENSG00000172201.10	ID4	309.307	1.51737	0.210918	7.1941	6.29e-13	4.71e-11
ENSG00000189337.15	KAZN	640.556	1.05486	0.147147	7.16872	7.57e-13	5.65e-11
ENSG00000123983.13	ACSL3	2260.87	-0.876325	0.122539	-7.1514	8.59e-13	6.37e-11
ENSG00000188070.9	C11orf95	1205.81	0.99637	0.139729	7.13072	9.98e-13	7.37e-11
ENSG00000024422.11	EHD2	7415.32	-0.837209	0.117562	-7.12145	1.07e-12	7.85e-11
ENSG00000075218.18	GTSE1	118.024	-2.24739	0.315705	-7.11863	1.09e-12	7.97e-11
ENSG00000138944.7	KIAA1644	996.449	0.979892	0.137675	7.11744	1.1e-12	8e-11
ENSG00000151388.10	ADAMTS12	479.035	-1.07788	0.151633	-7.10847	1.17e-12	8.5e-11
ENSG00000137310.11	TCF19	248.572	-1.55524	0.218998	-7.1016	1.23e-12	8.89e-11
ENSG00000180155.18	LYNX1	1194.66	-0.898483	0.12654	-7.10041	1.24e-12	8.92e-11
ENSG00000168936.10	TMEM129	602.617	-1.05771	0.149153	-7.09142	1.33e-12	9.47e-11
ENSG00000101447.13	FAM83D	105.549	-2.06767	0.291972	-7.08174	1.42e-12	1.01e-10
ENSG00000143228.12	NUF2	103.918	-2.24694	0.317455	-7.07797	1.46e-12	1.03e-10
ENSG00000189410.11	SH2D5	319.851	-1.28208	0.181545	-7.06207	1.64e-12	1.15e-10
ENSG00000143401.14	ANP32E	499.344	-1.05392	0.149467	-7.0512	1.77e-12	1.24e-10
ENSG00000137675.4	MMP27	95.5462	2.44809	0.348231	7.03005	2.06e-12	1.44e-10
ENSG00000013293.5	SLC7A14	206.415	-1.57827	0.224544	-7.02879	2.08e-12	1.45e-10
ENSG00000120802.13	TMPO	602.455	-1.09904	0.15642	-7.02623	2.12e-12	1.47e-10
ENSG00000163535.17	SGOL2	169.367	-1.60385	0.228324	-7.02445	2.15e-12	1.48e-10
ENSG00000103187.7	COTL1	1903.02	-0.802174	0.114441	-7.00947	2.39e-12	1.64e-10
ENSG00000112742.9	TTK	92.3121	-2.12998	0.3047	-6.99041	2.74e-12	1.87e-10
ENSG00000123080.10	CDKN2C	359.769	-1.16756	0.167119	-6.9864	2.82e-12	1.91e-10
ENSG00000115738.9	ID2	2772.03	0.922112	0.132119	6.97941	2.96e-12	2e-10
ENSG00000181104.6	F2R	828.915	-0.99823	0.14326	-6.96794	3.22e-12	2.16e-10
ENSG00000274487.1	CH17-431G21.1	628.125	1.06555	0.152941	6.96707	3.24e-12	2.16e-10
ENSG00000128050.8	PAICS	950.624	-0.903741	0.130048	-6.94928	3.67e-12	2.44e-10
ENSG00000160216.18	AGPAT3	1294.05	-0.859816	0.123941	-6.93731	4e-12	2.65e-10
ENSG00000128274.15	A4GALT	680.707	1.00797	0.145466	6.92926	4.23e-12	2.79e-10
ENSG00000126822.15	PLEKHG3	334.062	1.28676	0.18583	6.92439	4.38e-12	2.88e-10
ENSG00000136010.13	ALDH1L2	1240.3	-1.11829	0.161853	-6.90931	4.87e-12	3.19e-10
ENSG00000100100.12	PIK3IP1	743.617	1.02277	0.148274	6.89785	5.28e-12	3.44e-10
ENSG00000225855.6	RUSC1-AS1	141.16	1.80884	0.262373	6.89415	5.42e-12	3.51e-10
ENSG00000123485.11	HJURP	112.781	-2.23574	0.324483	-6.89015	5.57e-12	3.58e-10
ENSG00000133935.6	C14orf1	1322.58	0.94737	0.137496	6.89018	5.57e-12	3.58e-10
ENSG00000137331.11	IER3	1747.3	1.03115	0.149706	6.88779	5.67e-12	3.63e-10
ENSG00000162458.12	FBLIM1	508.906	-1.27643	0.185437	-6.88333	5.85e-12	3.73e-10
ENSG00000126603.8	GLIS2	891.985	1.0705	0.155829	6.86968	6.43e-12	4.08e-10
ENSG00000082074.15	FYB	67.1976	2.38191	0.346994	6.86443	6.68e-12	4.22e-10
ENSG00000101417.11	PXMP4	111.257	-1.81253	0.264272	-6.85856	6.96e-12	4.36e-10
ENSG00000138821.12	SLC39A8	200.26	1.80193	0.262711	6.859	6.93e-12	4.36e-10
ENSG00000148798.9	INA	83.5283	-2.32361	0.339137	-6.85155	7.31e-12	4.56e-10
ENSG00000137504.13	CREBZF	735.767	0.961722	0.141002	6.82064	9.06e-12	5.63e-10
ENSG00000175274.18	TP53I11	694.726	-0.996313	0.14624	-6.81285	9.57e-12	5.92e-10
ENSG00000052802.12	MSMO1	5585.97	0.96126	0.141128	6.81124	9.68e-12	5.96e-10
ENSG00000092068.18	SLC7A8	2048.08	0.823846	0.121057	6.80544	1.01e-11	6.18e-10
ENSG00000070614.14	NDST1	5645.05	-0.765185	0.112459	-6.80409	1.02e-11	6.22e-10
ENSG00000136802.11	LRRC8A	1734.83	0.839399	0.123593	6.79166	1.11e-11	6.75e-10
ENSG00000175130.6	MARCKSL1	284.725	1.40789	0.207508	6.78475	1.16e-11	7.05e-10
ENSG00000121068.13	TBX2	481.967	1.07603	0.158902	6.77168	1.27e-11	7.69e-10
ENSG00000138182.14	KIF20B	193.548	-1.53811	0.227221	-6.76921	1.29e-11	7.79e-10
ENSG00000136108.14	CKAP2	567.372	-1.11765	0.165192	-6.7658	1.33e-11	7.94e-10
ENSG00000138131.3	LOXL4	1953.6	-0.824337	0.121948	-6.75973	1.38e-11	8.25e-10
ENSG00000143067.4	ZNF697	298.358	1.19289	0.17657	6.75589	1.42e-11	8.44e-10
ENSG00000185262.8	UBALD2	547.255	1.02914	0.152522	6.74749	1.5e-11	8.9e-10
ENSG00000176826.15	FKBP9P1	571.437	-1.06137	0.157568	-6.73595	1.63e-11	9.6e-10
ENSG00000067057.16	PFKP	843.12	-0.922352	0.136951	-6.7349	1.64e-11	9.63e-10
ENSG00000169607.12	CKAP2L	120.3	-1.86726	0.277535	-6.72802	1.72e-11	1.01e-09
ENSG00000108840.15	HDAC5	2924.22	0.783011	0.116642	6.71292	1.91e-11	1.11e-09
ENSG00000161800.12	RACGAP1	495.381	-1.10377	0.164437	-6.71245	1.91e-11	1.11e-09
ENSG00000072778.19	ACADVL	1969.46	-0.855263	0.127906	-6.68666	2.28e-11	1.32e-09
ENSG00000105327.15	BBC3	434.709	1.09015	0.16317	6.68103	2.37e-11	1.37e-09
ENSG00000138071.13	ACTR2	4615.63	-0.71235	0.106774	-6.67157	2.53e-11	1.45e-09
ENSG00000117650.12	NEK2	66.3131	-2.42651	0.364608	-6.65512	2.83e-11	1.62e-09
ENSG00000243244.5	STON1	588.736	0.988008	0.148904	6.63522	3.24e-11	1.84e-09
ENSG00000247903.1	RP11-421F16.3	92.4542	-1.925	0.290114	-6.6353	3.24e-11	1.84e-09
ENSG00000155660.10	PDIA4	2423.46	-0.745654	0.112509	-6.62753	3.41e-11	1.93e-09
ENSG00000181381.13	DDX60L	903.048	0.882192	0.133272	6.61951	3.6e-11	2.03e-09
ENSG00000126368.5	NR1D1	426.342	1.07255	0.162419	6.60361	4.01e-11	2.25e-09
ENSG00000166825.13	ANPEP	12377.3	-0.853907	0.129329	-6.60258	4.04e-11	2.26e-09
ENSG00000072571.19	HMMR	121.928	-1.90998	0.290448	-6.57598	4.83e-11	2.69e-09
ENSG00000117122.13	MFAP2	1904.33	0.8594	0.130844	6.56813	5.1e-11	2.81e-09
ENSG00000172346.14	CSDC2	186.044	-1.40683	0.214183	-6.56836	5.09e-11	2.81e-09
ENSG00000122121.10	XPNPEP2	100.567	1.87124	0.284967	6.56649	5.15e-11	2.84e-09
ENSG00000091409.14	ITGA6	655.56	-0.912167	0.138944	-6.565	5.2e-11	2.85e-09
ENSG00000154978.12	VOPP1	1383.47	-0.797889	0.122613	-6.50738	7.65e-11	4.18e-09
ENSG00000137834.14	SMAD6	729.744	0.914985	0.140671	6.50445	7.8e-11	4.25e-09
ENSG00000214223.4	HNRNPA1P10	608.963	-0.94795	0.145794	-6.502	7.93e-11	4.3e-09
ENSG00000177732.7	SOX12	1294.61	0.820762	0.126635	6.48132	9.09e-11	4.91e-09
ENSG00000149485.16	FADS1	7176.23	0.731861	0.113121	6.46974	9.82e-11	5.29e-09
ENSG00000225178.5	RPSAP58	1310.06	-0.837384	0.12947	-6.4678	9.94e-11	5.34e-09
ENSG00000146374.13	RSPO3	751.799	0.955777	0.148512	6.4357	1.23e-10	6.57e-09
ENSG00000115919.14	KYNU	29.3149	4.12943	0.64211	6.43104	1.27e-10	6.75e-09
ENSG00000104081.13	BMF	125.631	1.65659	0.257951	6.42212	1.34e-10	7.13e-09
ENSG00000171940.13	ZNF217	1484.61	0.930408	0.144931	6.41965	1.37e-10	7.23e-09
ENSG00000179750.15	APOBEC3B	35.4967	-3.36566	0.524647	-6.41509	1.41e-10	7.42e-09
ENSG00000105419.17	MEIS3	332.334	-1.16769	0.182208	-6.40855	1.47e-10	7.69e-09
ENSG00000118257.16	NRP2	931.192	0.851359	0.132847	6.40857	1.47e-10	7.69e-09
ENSG00000128849.10	CGNL1	133.959	1.53504	0.239623	6.40608	1.49e-10	7.79e-09
ENSG00000114988.11	LMAN2L	218.784	-1.27311	0.199778	-6.37263	1.86e-10	9.66e-09
ENSG00000198795.10	ZNF521	1264.31	0.968611	0.152164	6.36558	1.95e-10	1.01e-08
ENSG00000047849.21	MAP4	11323.3	0.651634	0.102495	6.35772	2.05e-10	1.05e-08
ENSG00000057657.14	PRDM1	299.761	1.55596	0.244728	6.35793	2.04e-10	1.05e-08
ENSG00000135821.16	GLUL	5598.2	0.762126	0.119927	6.35491	2.09e-10	1.07e-08
ENSG00000132196.13	HSD17B7	338.58	1.06688	0.167907	6.35398	2.1e-10	1.07e-08
ENSG00000197208.5	SLC22A4	204.629	1.29162	0.203409	6.34986	2.16e-10	1.1e-08
ENSG00000114315.3	HES1	1219.22	0.917466	0.145192	6.31898	2.63e-10	1.34e-08
ENSG00000146918.19	NCAPG2	289.733	-1.22533	0.193967	-6.31723	2.66e-10	1.35e-08
ENSG00000077942.17	FBLN1	13877.7	0.796205	0.126059	6.31612	2.68e-10	1.35e-08
ENSG00000136068.14	FLNB	1184.89	-0.880235	0.139495	-6.31016	2.79e-10	1.4e-08
ENSG00000150593.15	PDCD4	1868.96	0.772177	0.122377	6.30981	2.79e-10	1.4e-08
ENSG00000109787.12	KLF3	1278.17	0.896304	0.142098	6.30764	2.83e-10	1.41e-08
ENSG00000071794.15	HLTF	484.832	-0.972615	0.154369	-6.30058	2.97e-10	1.47e-08
ENSG00000141696.12	P3H4	525.523	-1.03352	0.164212	-6.29386	3.1e-10	1.53e-08
ENSG00000177728.14	KIAA0195	513.349	-1.05292	0.167382	-6.29053	3.16e-10	1.56e-08
ENSG00000162616.8	DNAJB4	964.09	-0.851397	0.135544	-6.28133	3.36e-10	1.65e-08
ENSG00000159674.11	SPON2	9881.52	0.711229	0.113468	6.26809	3.66e-10	1.79e-08
ENSG00000116350.15	SRSF4	1173.41	0.785334	0.125328	6.26625	3.7e-10	1.8e-08
ENSG00000149582.15	TMEM25	95.3796	-1.77063	0.282574	-6.2661	3.7e-10	1.8e-08
ENSG00000102007.10	PLP2	1040.55	-0.826374	0.131972	-6.26174	3.81e-10	1.85e-08
ENSG00000013523.9	ANGEL1	148.875	-1.57612	0.251969	-6.25521	3.97e-10	1.92e-08
ENSG00000111665.11	CDCA3	135.765	-1.60911	0.257301	-6.25379	4.01e-10	1.93e-08
ENSG00000112208.11	BAG2	1249.26	-0.794211	0.127088	-6.24931	4.12e-10	1.98e-08
ENSG00000115963.13	RND3	12979.9	0.672314	0.107668	6.24435	4.26e-10	2.04e-08
ENSG00000168952.15	STXBP6	338.163	-1.07438	0.172092	-6.24305	4.29e-10	2.05e-08
ENSG00000165480.15	SKA3	77.2961	-1.96567	0.315031	-6.2396	4.39e-10	2.09e-08
ENSG00000245937.7	LINC01184	184.481	-1.31219	0.210438	-6.23551	4.5e-10	2.14e-08
ENSG00000151092.16	NGLY1	229.007	-1.21825	0.195707	-6.22486	4.82e-10	2.28e-08
ENSG00000198826.10	ARHGAP11A	387.556	-1.15289	0.185467	-6.21613	5.1e-10	2.41e-08
ENSG00000008513.14	ST3GAL1	954.351	0.809225	0.130267	6.21203	5.23e-10	2.46e-08
ENSG00000071575.11	TRIB2	324.913	1.19793	0.192945	6.20867	5.34e-10	2.51e-08
ENSG00000172893.15	DHCR7	3363.55	0.838867	0.135577	6.18739	6.12e-10	2.86e-08
ENSG00000228716.6	DHFR	321.085	-1.08883	0.176045	-6.18499	6.21e-10	2.9e-08
ENSG00000114779.19	ABHD14B	426.146	-1.06055	0.171721	-6.176	6.57e-10	3.04e-08
ENSG00000138778.11	CENPE	222.335	-1.47804	0.239327	-6.17584	6.58e-10	3.04e-08
ENSG00000139514.12	SLC7A1	1509.92	-0.75155	0.121676	-6.17663	6.55e-10	3.04e-08
ENSG00000109929.9	SC5D	1709.79	0.765125	0.123919	6.17438	6.64e-10	3.06e-08
ENSG00000126861.4	OMG	55.955	2.31946	0.376466	6.16112	7.22e-10	3.32e-08
ENSG00000157379.13	DHRS1	220.097	-1.26591	0.205495	-6.16029	7.26e-10	3.32e-08
ENSG00000105011.8	ASF1B	92.7441	-1.80039	0.292339	-6.15857	7.34e-10	3.35e-08
ENSG00000136636.12	KCTD3	768.363	-0.844226	0.137209	-6.15285	7.61e-10	3.46e-08
ENSG00000119950.20	MXI1	585.439	0.878651	0.142991	6.14481	8.01e-10	3.63e-08
ENSG00000103269.13	RHBDL1	92.5464	1.75829	0.286296	6.14151	8.17e-10	3.7e-08
ENSG00000104549.11	SQLE	4022.83	0.77277	0.125845	6.14066	8.22e-10	3.7e-08
ENSG00000123610.4	TNFAIP6	95.3631	1.80601	0.294116	6.14047	8.23e-10	3.7e-08
ENSG00000182752.9	PAPPA	2599.91	0.73038	0.118971	6.13915	8.3e-10	3.72e-08
ENSG00000095397.13	DFNB31	194.741	1.2683	0.206984	6.12753	8.93e-10	3.97e-08
ENSG00000103485.17	QPRT	1004.36	-0.787942	0.128588	-6.12764	8.92e-10	3.97e-08
ENSG00000139318.7	DUSP6	372.87	1.28344	0.209612	6.12296	9.19e-10	4.08e-08
ENSG00000101412.12	E2F1	105.453	-1.83141	0.299408	-6.11678	9.55e-10	4.23e-08
ENSG00000067064.10	IDI1	3725.13	0.893091	0.146059	6.11458	9.68e-10	4.27e-08
ENSG00000135679.21	MDM2	1748.71	0.797642	0.130514	6.11153	9.87e-10	4.34e-08
ENSG00000187134.12	AKR1C1	1153.83	0.783344	0.128248	6.10806	1.01e-09	4.42e-08
ENSG00000122952.16	ZWINT	140.675	-1.57331	0.257839	-6.10189	1.05e-09	4.59e-08
ENSG00000119630.13	PGF	272.213	1.27851	0.210084	6.08571	1.16e-09	5.06e-08
ENSG00000197119.12	SLC25A29	106.447	-1.63565	0.269771	-6.06309	1.34e-09	5.81e-08
ENSG00000134779.14	TPGS2	1944.09	-0.732243	0.120787	-6.06228	1.34e-09	5.82e-08
ENSG00000172269.16	DPAGT1	388.594	-1.00717	0.16621	-6.05961	1.36e-09	5.9e-08
ENSG00000119326.14	CTNNAL1	1367.94	-0.863496	0.142591	-6.05574	1.4e-09	6.03e-08
ENSG00000198520.10	C1orf228	53.7481	2.26145	0.373965	6.04722	1.47e-09	6.34e-08
ENSG00000124762.13	CDKN1A	16544.3	0.726997	0.120406	6.03787	1.56e-09	6.69e-08
ENSG00000126522.16	ASL	232.82	-1.22717	0.203284	-6.0367	1.57e-09	6.72e-08
ENSG00000160145.15	KALRN	93.1919	1.72039	0.28533	6.02947	1.65e-09	6.99e-08
ENSG00000224078.12	SNHG14	422.103	-0.961826	0.159512	-6.02982	1.64e-09	6.99e-08
ENSG00000186470.13	BTN3A2	364.825	-1.10989	0.18443	-6.01795	1.77e-09	7.49e-08
ENSG00000105053.10	VRK3	263.205	-1.16395	0.193483	-6.01577	1.79e-09	7.52e-08
ENSG00000113758.13	DBN1	4326.14	0.68529	0.113902	6.01647	1.78e-09	7.52e-08
ENSG00000174348.13	PODN	3568.66	-0.741477	0.123249	-6.0161	1.79e-09	7.52e-08
ENSG00000162430.16	SEPN1	1630.34	-0.7164	0.119253	-6.00738	1.89e-09	7.9e-08
ENSG00000101057.15	MYBL2	81.0303	-2.19403	0.365924	-5.99586	2.02e-09	8.46e-08
ENSG00000109084.13	TMEM97	753.656	0.805688	0.134533	5.98878	2.11e-09	8.81e-08
ENSG00000113083.12	LOX	15510.9	-0.638414	0.10667	-5.98493	2.16e-09	9e-08
ENSG00000197111.15	PCBP2	1190.23	0.74591	0.124855	5.97421	2.31e-09	9.58e-08
ENSG00000178726.6	THBD	390.976	1.19198	0.199554	5.97325	2.33e-09	9.61e-08
ENSG00000229644.6	NAMPTP1	420.705	0.970969	0.162744	5.96623	2.43e-09	1e-07
ENSG00000167107.12	ACSF2	195.721	-1.28963	0.216249	-5.96362	2.47e-09	1.01e-07
ENSG00000119403.13	PHF19	354.417	-0.983202	0.164997	-5.95889	2.54e-09	1.04e-07
ENSG00000155966.13	AFF2	198.692	1.25576	0.210835	5.95614	2.58e-09	1.05e-07
ENSG00000198934.4	MAGEE1	67.8959	-2.24341	0.376635	-5.95645	2.58e-09	1.05e-07
ENSG00000115355.15	CCDC88A	623.971	-0.912525	0.153285	-5.95312	2.63e-09	1.07e-07
ENSG00000099194.5	SCD	27293.2	0.677769	0.113865	5.95239	2.64e-09	1.07e-07
ENSG00000101400.5	SNTA1	465.522	-0.899232	0.151744	-5.92596	3.1e-09	1.26e-07
ENSG00000071242.11	RPS6KA2	2861.31	-0.699508	0.118114	-5.92231	3.17e-09	1.28e-07
ENSG00000117632.20	STMN1	1337.05	-0.798673	0.134862	-5.92216	3.18e-09	1.28e-07
ENSG00000136628.17	EPRS	2220.86	-0.678031	0.114538	-5.91972	3.22e-09	1.29e-07
ENSG00000198840.2	MT-ND3	2233.54	0.744331	0.125792	5.91717	3.28e-09	1.31e-07
ENSG00000115163.14	CENPA	45.674	-2.74564	0.464053	-5.91666	3.29e-09	1.31e-07
ENSG00000148187.17	MRRF	447.546	0.90843	0.153742	5.9088	3.45e-09	1.37e-07
ENSG00000261236.5	BOP1	298.751	-1.07702	0.182266	-5.90904	3.44e-09	1.37e-07
ENSG00000166123.13	GPT2	123.585	-1.53262	0.259671	-5.90215	3.59e-09	1.42e-07
ENSG00000140526.16	ABHD2	1801.18	0.847211	0.143579	5.90066	3.62e-09	1.43e-07
ENSG00000204520.12	MICA	1134.87	0.733241	0.124522	5.88846	3.9e-09	1.53e-07
ENSG00000112406.4	HECA	664.711	0.826477	0.140415	5.88595	3.96e-09	1.55e-07
ENSG00000134824.13	FADS2	9381.53	0.696288	0.118589	5.87145	4.32e-09	1.69e-07
ENSG00000203446.2	AC004988.1	39.254	2.82989	0.482056	5.87045	4.35e-09	1.7e-07
ENSG00000120833.13	SOCS2	683.193	0.911882	0.155415	5.86739	4.43e-09	1.72e-07
ENSG00000087111.20	PIGS	556.843	-0.962915	0.164169	-5.86539	4.48e-09	1.74e-07
ENSG00000236675.1	MTX1P1	603.672	0.872031	0.1487	5.86434	4.51e-09	1.75e-07
ENSG00000051341.13	POLQ	54.4485	-2.3246	0.396827	-5.85796	4.69e-09	1.81e-07
ENSG00000135451.12	TROAP	51.713	-2.49353	0.426244	-5.85001	4.92e-09	1.89e-07
ENSG00000180447.6	GAS1	2063.04	0.898842	0.153721	5.84723	5e-09	1.92e-07
ENSG00000183779.6	ZNF703	1598.63	0.7709	0.131832	5.84761	4.99e-09	1.92e-07
ENSG00000118193.11	KIF14	79.8515	-1.93893	0.331708	-5.84529	5.06e-09	1.93e-07
ENSG00000149657.19	LSM14B	605.783	-0.882745	0.151036	-5.84461	5.08e-09	1.93e-07
ENSG00000259319.1	RP11-293M10.6	63.7824	2.22869	0.381323	5.84462	5.08e-09	1.93e-07
ENSG00000149084.11	HSD17B12	2335.24	0.653096	0.111853	5.83889	5.26e-09	1.99e-07
ENSG00000119669.4	IRF2BPL	2118.63	0.677166	0.116133	5.83093	5.51e-09	2.09e-07
ENSG00000111913.15	FAM65B	839.296	0.774737	0.132964	5.82666	5.65e-09	2.14e-07
ENSG00000183741.11	CBX6	2197.29	0.685653	0.117873	5.81689	6e-09	2.26e-07
ENSG00000168140.4	VASN	7244.46	0.814583	0.140283	5.80671	6.37e-09	2.39e-07
ENSG00000237506.3	RPSAP15	705.859	-0.815697	0.14057	-5.80277	6.52e-09	2.44e-07
ENSG00000149968.11	MMP3	6820.77	2.3442	0.404062	5.80158	6.57e-09	2.46e-07
ENSG00000104812.14	GYS1	653.59	-0.820621	0.141496	-5.79958	6.65e-09	2.48e-07
ENSG00000196781.13	TLE1	668.966	0.796792	0.137419	5.79828	6.7e-09	2.49e-07
ENSG00000173599.13	PC	530.375	0.870227	0.150152	5.79563	6.81e-09	2.53e-07
ENSG00000188486.3	H2AFX	302.129	-1.13704	0.196226	-5.79456	6.85e-09	2.54e-07
ENSG00000130513.6	GDF15	1195.53	1.01506	0.175329	5.78948	7.06e-09	2.61e-07
ENSG00000128342.4	LIF	478.469	1.04671	0.181061	5.78102	7.43e-09	2.73e-07
ENSG00000087245.12	MMP2	47077.4	0.59782	0.103489	5.77666	7.62e-09	2.8e-07
ENSG00000117335.18	CD46	5002.37	0.678673	0.117525	5.77471	7.71e-09	2.83e-07
ENSG00000152253.8	SPC25	42.0535	-2.64073	0.457592	-5.77094	7.88e-09	2.88e-07
ENSG00000123700.4	KCNJ2	511.209	0.966545	0.16772	5.76285	8.27e-09	3.01e-07
ENSG00000143476.17	DTL	103.513	-1.57468	0.273244	-5.76293	8.27e-09	3.01e-07
ENSG00000147383.10	NSDHL	1106.92	0.750028	0.130159	5.76239	8.29e-09	3.01e-07
ENSG00000107611.14	CUBN	264.391	1.28518	0.223134	5.75967	8.43e-09	3.03e-07
ENSG00000143819.12	EPHX1	1725.71	0.669687	0.116266	5.75994	8.41e-09	3.03e-07
ENSG00000188229.5	TUBB4B	3288.07	-0.671514	0.11658	-5.7601	8.41e-09	3.03e-07
ENSG00000205978.5	NYNRIN	1028.74	0.858628	0.149068	5.75996	8.41e-09	3.03e-07
ENSG00000198763.3	MT-ND2	11537.5	0.620454	0.107884	5.75115	8.86e-09	3.18e-07
ENSG00000091039.16	OSBPL8	4394.59	0.609609	0.106101	5.74558	9.16e-09	3.28e-07
ENSG00000186185.13	KIF18B	61.2123	-2.24353	0.391791	-5.72634	1.03e-08	3.66e-07
ENSG00000214357.8	NEURL1B	50.5039	-2.44856	0.427771	-5.72401	1.04e-08	3.7e-07
ENSG00000229847.8	EMX2OS	1430.31	0.738625	0.129122	5.72037	1.06e-08	3.78e-07
ENSG00000140285.9	FGF7	3413.52	0.882377	0.154335	5.71728	1.08e-08	3.84e-07
ENSG00000139278.9	GLIPR1	1725.73	-0.835191	0.146123	-5.71569	1.09e-08	3.86e-07
ENSG00000176619.10	LMNB2	1509.79	-0.741922	0.129832	-5.71448	1.1e-08	3.88e-07
ENSG00000249115.8	HAUS5	198.085	1.1787	0.206353	5.71207	1.12e-08	3.93e-07
ENSG00000013619.13	MAMLD1	503.275	-0.983591	0.172338	-5.70734	1.15e-08	4.02e-07
ENSG00000108950.11	FAM20A	1093.11	0.863966	0.151387	5.70699	1.15e-08	4.02e-07
ENSG00000148344.10	PTGES	1279.73	0.926822	0.1624	5.70703	1.15e-08	4.02e-07
ENSG00000172216.5	CEBPB	3136.49	0.794525	0.139387	5.70014	1.2e-08	4.17e-07
ENSG00000105290.11	APLP1	125.206	-1.44521	0.253566	-5.69956	1.2e-08	4.18e-07
ENSG00000159388.5	BTG2	715.329	0.838973	0.147376	5.69275	1.25e-08	4.34e-07
ENSG00000169213.6	RAB3B	2612.08	-0.75484	0.132606	-5.69237	1.25e-08	4.34e-07
ENSG00000197415.11	VEPH1	345.309	-1.01966	0.179319	-5.68631	1.3e-08	4.48e-07
ENSG00000121152.9	NCAPH	74.7733	-1.87233	0.329397	-5.68413	1.31e-08	4.53e-07
ENSG00000244879.4	GABPB1-AS1	144.195	1.5921	0.280116	5.68371	1.32e-08	4.53e-07
ENSG00000143379.12	SETDB1	324.557	0.995865	0.175292	5.68118	1.34e-08	4.59e-07
ENSG00000180304.14	OAZ2	1099.29	-0.717856	0.126368	-5.68068	1.34e-08	4.59e-07
ENSG00000129038.15	LOXL1	1975.56	-0.658209	0.116016	-5.67344	1.4e-08	4.78e-07
ENSG00000151729.10	SLC25A4	114.022	-1.45378	0.256612	-5.6653	1.47e-08	5e-07
ENSG00000120437.8	ACAT2	1222.84	0.783256	0.138356	5.66116	1.5e-08	5.11e-07
ENSG00000132434.9	LANCL2	384.775	0.921146	0.162797	5.65825	1.53e-08	5.18e-07
ENSG00000134242.15	PTPN22	58.6986	2.19415	0.387953	5.65571	1.55e-08	5.25e-07
ENSG00000076108.11	BAZ2A	1440.91	0.695358	0.123047	5.65115	1.59e-08	5.37e-07
ENSG00000114738.10	MAPKAPK3	721.934	-0.793741	0.140461	-5.65099	1.6e-08	5.37e-07
ENSG00000177675.8	CD163L1	81.3498	1.94967	0.345352	5.64546	1.65e-08	5.53e-07
ENSG00000135111.14	TBX3	2521.24	0.761387	0.134908	5.64376	1.66e-08	5.58e-07
ENSG00000145358.6	DDIT4L	340.251	1.09593	0.1943	5.64042	1.7e-08	5.67e-07
ENSG00000232533.1	AC093673.5	258.209	1.06128	0.188205	5.63896	1.71e-08	5.71e-07
ENSG00000151725.11	CENPU	99.0397	-1.68119	0.298284	-5.63621	1.74e-08	5.79e-07
ENSG00000204941.13	PSG5	888.184	-0.985701	0.174924	-5.63502	1.75e-08	5.82e-07
ENSG00000198888.2	MT-ND1	10776	0.692243	0.122949	5.63034	1.8e-08	5.96e-07
ENSG00000137055.14	PLAA	818.236	0.745172	0.132384	5.62887	1.81e-08	6e-07
ENSG00000171824.13	EXOSC10	429.526	-0.934074	0.166018	-5.62635	1.84e-08	6.07e-07
ENSG00000079459.12	FDFT1	4621.97	0.695642	0.123747	5.62147	1.89e-08	6.23e-07
ENSG00000188483.7	IER5L	556.954	0.972304	0.173151	5.61535	1.96e-08	6.45e-07
ENSG00000143341.11	HMCN1	1051.71	-0.948649	0.169293	-5.60358	2.1e-08	6.88e-07
ENSG00000125450.10	NUP85	203.731	-1.19989	0.214429	-5.59576	2.2e-08	7.17e-07
ENSG00000134186.11	PRPF38B	953.421	0.822186	0.146921	5.59612	2.19e-08	7.17e-07
ENSG00000198860.11	TSEN15	329.567	-0.951907	0.170302	-5.58951	2.28e-08	7.42e-07
ENSG00000104626.14	ERI1	218.718	-1.15671	0.206964	-5.58895	2.28e-08	7.42e-07
ENSG00000133639.4	BTG1	922.484	0.724417	0.12968	5.58617	2.32e-08	7.53e-07
ENSG00000143799.12	PARP1	1122.46	-0.705323	0.126273	-5.58568	2.33e-08	7.53e-07
ENSG00000146670.9	CDCA5	114.936	-1.73049	0.310011	-5.58202	2.38e-08	7.68e-07
ENSG00000103540.16	CCP110	205.611	-1.1364	0.20376	-5.57715	2.44e-08	7.88e-07
ENSG00000006831.9	ADIPOR2	1531.4	0.698608	0.125532	5.56519	2.62e-08	8.42e-07
ENSG00000120658.12	ENOX1	209.365	1.13437	0.204194	5.55536	2.77e-08	8.89e-07
ENSG00000170801.9	HTRA3	265.998	1.27837	0.230799	5.5389	3.04e-08	9.74e-07
ENSG00000134769.21	DTNA	319.598	1.04858	0.189468	5.53434	3.12e-08	9.98e-07
ENSG00000134668.12	SPOCD1	1006.42	-0.798319	0.144409	-5.52816	3.24e-08	1.03e-06
ENSG00000135476.11	ESPL1	79.0902	-1.8439	0.333655	-5.52637	3.27e-08	1.04e-06
ENSG00000214655.10	ZSWIM8	1136.17	0.773528	0.13997	5.52639	3.27e-08	1.04e-06
ENSG00000163584.17	RPL22L1	441.155	-0.87087	0.15761	-5.52546	3.29e-08	1.04e-06
ENSG00000234741.7	GAS5	747.495	-0.860844	0.155834	-5.52411	3.31e-08	1.05e-06
ENSG00000102878.15	HSF4	168.151	1.25407	0.227248	5.51849	3.42e-08	1.08e-06
ENSG00000166579.15	NDEL1	1029.96	-0.711757	0.129039	-5.51581	3.47e-08	1.09e-06
ENSG00000197321.14	SVIL	2066.59	0.788985	0.143033	5.51611	3.47e-08	1.09e-06
ENSG00000154839.9	SKA1	42.077	-2.61437	0.474139	-5.51393	3.51e-08	1.1e-06
ENSG00000171320.14	ESCO2	44.7995	-2.3073	0.418427	-5.51423	3.5e-08	1.1e-06
ENSG00000272933.1	RP11-47A8.5	357.743	1.00266	0.181976	5.50983	3.59e-08	1.12e-06
ENSG00000108106.13	UBE2S	596.83	-0.855887	0.155443	-5.5061	3.67e-08	1.14e-06
ENSG00000143320.8	CRABP2	2901.44	-0.621735	0.112922	-5.5059	3.67e-08	1.14e-06
ENSG00000101782.14	RIOK3	1269.37	0.685532	0.124793	5.49334	3.94e-08	1.22e-06
ENSG00000106366.8	SERPINE1	11719.5	-0.845365	0.153896	-5.4931	3.95e-08	1.22e-06
ENSG00000175602.3	CCDC85B	2396.28	0.65264	0.119206	5.47488	4.38e-08	1.35e-06
ENSG00000185742.6	C11orf87	259.577	-1.11616	0.203946	-5.47281	4.43e-08	1.37e-06
ENSG00000167257.10	RNF214	356.337	0.921419	0.168653	5.46341	4.67e-08	1.44e-06
ENSG00000128165.8	ADM2	38.7502	-3.04595	0.557893	-5.45974	4.77e-08	1.46e-06
ENSG00000164236.11	ANKRD33B	589.879	-0.9378	0.171808	-5.45842	4.8e-08	1.47e-06
ENSG00000048740.17	CELF2	997.709	-0.744361	0.136443	-5.45546	4.88e-08	1.49e-06
ENSG00000171720.9	HDAC3	328.443	-0.968773	0.177592	-5.45506	4.9e-08	1.49e-06
ENSG00000228623.3	ZNF883	83.2878	-1.65137	0.303491	-5.44123	5.29e-08	1.61e-06
ENSG00000147872.9	PLIN2	2466.01	0.622742	0.114527	5.43752	5.4e-08	1.64e-06
ENSG00000152223.12	EPG5	1402.48	-0.652226	0.120041	-5.43335	5.53e-08	1.68e-06
ENSG00000011021.21	CLCN6	724.918	0.735461	0.135378	5.43264	5.55e-08	1.68e-06
ENSG00000116793.15	PHTF1	755.955	0.731079	0.134883	5.42008	5.96e-08	1.8e-06
ENSG00000149571.10	KIRREL3	258.388	-1.15308	0.212747	-5.41996	5.96e-08	1.8e-06
ENSG00000135424.15	ITGA7	342.02	-0.990833	0.183334	-5.40454	6.5e-08	1.95e-06
ENSG00000140941.12	MAP1LC3B	3400.33	0.614691	0.113767	5.40306	6.55e-08	1.97e-06
ENSG00000123416.15	TUBA1B	955.923	-0.746962	0.138324	-5.40011	6.66e-08	1.99e-06
ENSG00000100162.14	CENPM	43.617	-2.42362	0.449256	-5.39474	6.86e-08	2.05e-06
ENSG00000100280.16	AP1B1	1048.3	-0.683028	0.126767	-5.38806	7.12e-08	2.12e-06
ENSG00000001461.16	NIPAL3	1502.22	-0.752819	0.140054	-5.3752	7.65e-08	2.28e-06
ENSG00000163507.13	KIAA1524	146.172	-1.30109	0.242318	-5.36935	7.9e-08	2.35e-06
ENSG00000077152.9	UBE2T	84.0438	-1.58954	0.296113	-5.36801	7.96e-08	2.36e-06
ENSG00000106299.7	WASL	1800.96	0.63968	0.119202	5.36635	8.03e-08	2.38e-06
ENSG00000159403.15	C1R	4389.03	0.692997	0.129215	5.36315	8.18e-08	2.42e-06
ENSG00000071967.11	CYBRD1	14709.2	0.61827	0.115346	5.36013	8.32e-08	2.45e-06
ENSG00000173727.11	CMB9-22P13.1	311.097	0.951047	0.177513	5.35762	8.43e-08	2.48e-06
ENSG00000134986.13	NREP	877.639	-0.743248	0.138912	-5.35048	8.77e-08	2.58e-06
ENSG00000078804.12	TP53INP2	923.702	0.722389	0.135043	5.34931	8.83e-08	2.59e-06
ENSG00000166803.10	KIAA0101	101.703	-1.47676	0.276196	-5.34678	8.95e-08	2.62e-06
ENSG00000183570.16	PCBP3	169.035	1.16763	0.218557	5.34244	9.17e-08	2.68e-06
ENSG00000137975.7	CLCA2	606.276	2.92877	0.548254	5.342	9.19e-08	2.68e-06
ENSG00000176407.17	KCMF1	987.526	0.674325	0.12627	5.34034	9.28e-08	2.7e-06
ENSG00000102287.16	GABRE	229.903	1.3609	0.255047	5.33585	9.51e-08	2.76e-06
ENSG00000131069.19	ACSS2	1982.94	0.742849	0.139238	5.33511	9.55e-08	2.77e-06
ENSG00000148773.12	MKI67	450.748	-2.55668	0.480056	-5.3258	1.01e-07	2.91e-06
ENSG00000239713.7	APOBEC3G	127.734	-1.41442	0.265861	-5.32016	1.04e-07	2.99e-06
ENSG00000170017.12	ALCAM	3689.5	0.703185	0.132306	5.31485	1.07e-07	3.07e-06
ENSG00000116237.15	ICMT	2175.34	-0.615798	0.115947	-5.31105	1.09e-07	3.13e-06
ENSG00000075213.10	SEMA3A	913.174	-0.683855	0.128802	-5.30937	1.1e-07	3.16e-06
ENSG00000115844.10	DLX2	108.772	1.53578	0.289352	5.30764	1.11e-07	3.18e-06
ENSG00000115318.11	LOXL3	214.925	-1.19067	0.225281	-5.28526	1.26e-07	3.58e-06
ENSG00000178999.12	AURKB	71.14	-2.10154	0.397619	-5.28533	1.25e-07	3.58e-06
ENSG00000103353.15	UBFD1	914.058	-0.681282	0.129026	-5.2802	1.29e-07	3.67e-06
ENSG00000166987.14	MBD6	619.142	0.770664	0.145946	5.28049	1.29e-07	3.67e-06
ENSG00000157833.12	GAREML	64.6735	-1.83521	0.347649	-5.27891	1.3e-07	3.69e-06
ENSG00000243137.7	PSG4	1272.73	-0.915304	0.173435	-5.27751	1.31e-07	3.71e-06
ENSG00000114251.13	WNT5A	2362.08	-0.696323	0.131969	-5.27642	1.32e-07	3.72e-06
ENSG00000135047.14	CTSL	8694.56	0.553857	0.105	5.27484	1.33e-07	3.75e-06
ENSG00000153944.10	MSI2	335.166	-0.922281	0.174908	-5.27294	1.34e-07	3.78e-06
ENSG00000196655.9	TRAPPC4	220.331	-1.05997	0.201485	-5.26077	1.43e-07	4.03e-06
ENSG00000145545.11	SRD5A1	709.91	0.732853	0.139317	5.26032	1.44e-07	4.03e-06
ENSG00000171206.13	TRIM8	2737.55	0.596662	0.113522	5.2559	1.47e-07	4.12e-06
ENSG00000134905.16	CARS2	1436.68	-0.66023	0.125703	-5.2523	1.5e-07	4.2e-06
ENSG00000105722.9	ERF	1148.58	0.756921	0.144146	5.25107	1.51e-07	4.22e-06
ENSG00000153904.18	DDAH1	4016.21	-0.615076	0.117262	-5.24532	1.56e-07	4.34e-06
ENSG00000076003.4	MCM6	501.3	-0.839465	0.160094	-5.24359	1.57e-07	4.37e-06
ENSG00000075702.16	WDR62	82.5038	-1.63234	0.311556	-5.2393	1.61e-07	4.47e-06
ENSG00000156802.12	ATAD2	388.118	-0.878969	0.168331	-5.22168	1.77e-07	4.91e-06
ENSG00000109472.13	CPE	127.72	1.27599	0.244839	5.21153	1.87e-07	5.17e-06
ENSG00000146463.11	ZMYM4	818.729	-0.717653	0.13771	-5.21135	1.87e-07	5.17e-06
ENSG00000164088.17	PPM1M	649.046	0.7254	0.139243	5.20959	1.89e-07	5.21e-06
ENSG00000179604.9	CDC42EP4	836.273	0.756103	0.145404	5.2	1.99e-07	5.47e-06
ENSG00000106484.14	MEST	526.944	-0.960055	0.184785	-5.19553	2.04e-07	5.6e-06
ENSG00000151892.14	GFRA1	240.673	-1.09011	0.210021	-5.19046	2.1e-07	5.74e-06
ENSG00000091157.13	WDR7	250.765	-0.987557	0.190491	-5.18428	2.17e-07	5.92e-06
ENSG00000114784.3	EIF1B	613.532	0.748784	0.144449	5.18371	2.18e-07	5.92e-06
ENSG00000138758.11	2011-09-01	13499.7	-0.526703	0.101606	-5.18377	2.17e-07	5.92e-06
ENSG00000103495.13	MAZ	162.374	1.18761	0.229153	5.18259	2.19e-07	5.93e-06
ENSG00000168028.13	RPSA	3076.3	-0.572023	0.110367	-5.1829	2.18e-07	5.93e-06
ENSG00000074410.13	CA12	2923.2	0.654573	0.126384	5.17923	2.23e-07	6.03e-06
ENSG00000105974.11	CAV1	15783.1	-0.540168	0.104425	-5.17277	2.31e-07	6.23e-06
ENSG00000106799.12	TGFBR1	1410.39	0.690089	0.133499	5.16924	2.35e-07	6.34e-06
ENSG00000117152.13	RGS4	1060.99	-0.802601	0.155291	-5.16835	2.36e-07	6.36e-06
ENSG00000111676.14	ATN1	2691.2	0.591942	0.114595	5.16552	2.4e-07	6.44e-06
ENSG00000168575.9	SLC20A2	1572.55	-0.641726	0.124264	-5.16422	2.41e-07	6.48e-06
ENSG00000215114.7	UBXN2B	145.412	-1.22776	0.238401	-5.15	2.6e-07	6.98e-06
ENSG00000198909.7	MAP3K3	1182.62	0.638961	0.124102	5.14867	2.62e-07	7.01e-06
ENSG00000167797.7	CDK2AP2	271.949	-0.938237	0.182306	-5.14649	2.65e-07	7.08e-06
ENSG00000185697.16	MYBL1	419.436	-0.840077	0.163292	-5.14462	2.68e-07	7.14e-06
ENSG00000103241.6	FOXF1	284.072	1.07728	0.209643	5.13865	2.77e-07	7.36e-06
ENSG00000198690.9	FAN1	153.29	-1.19806	0.233434	-5.13231	2.86e-07	7.6e-06
ENSG00000081923.10	ATP8B1	2478.52	-0.65766	0.128172	-5.13108	2.88e-07	7.63e-06
ENSG00000182704.7	TSKU	600.692	0.808629	0.157612	5.13049	2.89e-07	7.64e-06
ENSG00000065485.17	PDIA5	575.676	-0.741089	0.144583	-5.12569	2.96e-07	7.83e-06
ENSG00000023902.13	PLEKHO1	953.099	0.724486	0.141622	5.11562	3.13e-07	8.23e-06
ENSG00000123136.14	DDX39A	728.118	0.691368	0.135152	5.11548	3.13e-07	8.23e-06
ENSG00000070081.15	NUCB2	1426.96	-0.609238	0.119222	-5.11012	3.22e-07	8.46e-06
ENSG00000081189.13	MEF2C	431.871	0.838019	0.164022	5.10919	3.24e-07	8.48e-06
ENSG00000139946.9	PELI2	158.89	1.22834	0.240535	5.10671	3.28e-07	8.58e-06
ENSG00000005022.5	SLC25A5	760.96	-0.680561	0.13338	-5.10244	3.35e-07	8.76e-06
ENSG00000203805.10	PPAPDC1A	86.217	1.48447	0.291147	5.0987	3.42e-07	8.92e-06
ENSG00000044574.7	HSPA5	8159.91	-0.543416	0.106645	-5.09555	3.48e-07	9.05e-06
ENSG00000135407.10	AVIL	56.2179	1.89233	0.371454	5.0944	3.5e-07	9.09e-06
ENSG00000061273.17	HDAC7	2369.4	0.597183	0.117274	5.09221	3.54e-07	9.18e-06
ENSG00000166886.12	NAB2	1531.22	0.668838	0.131468	5.08746	3.63e-07	9.4e-06
ENSG00000169760.17	NLGN1	294.581	-0.925764	0.181997	-5.08669	3.64e-07	9.42e-06
ENSG00000101986.11	ABCD1	283.761	-0.912756	0.179689	-5.07965	3.78e-07	9.76e-06
ENSG00000120885.19	CLU	3494.69	0.656831	0.129314	5.07934	3.79e-07	9.76e-06
ENSG00000112186.11	CAP2	719.123	-0.72162	0.142091	-5.07857	3.8e-07	9.78e-06
ENSG00000197380.10	DACT3	523.258	0.755408	0.148766	5.07782	3.82e-07	9.8e-06
ENSG00000241973.10	PI4KA	911.826	-0.69932	0.13789	-5.07158	3.95e-07	1.01e-05
ENSG00000145349.16	CAMK2D	2075.73	-0.576736	0.113776	-5.06905	4e-07	1.02e-05
ENSG00000198843.12	SELT	1015.24	-0.65692	0.12962	-5.06805	4.02e-07	1.03e-05
ENSG00000198886.2	MT-ND4	28683.6	0.534703	0.105583	5.06429	4.1e-07	1.05e-05
ENSG00000112511.17	PHF1	1114.1	0.625415	0.123562	5.06156	4.16e-07	1.06e-05
ENSG00000112297.14	AIM1	743.082	-0.756463	0.149552	-5.05819	4.23e-07	1.08e-05
ENSG00000103710.10	RASL12	31.1536	2.62097	0.518367	5.05621	4.28e-07	1.08e-05
ENSG00000137563.11	GGH	471.252	-0.769309	0.15227	-5.05226	4.37e-07	1.11e-05
ENSG00000163083.5	INHBB	73.6619	1.70611	0.337864	5.04968	4.43e-07	1.12e-05
ENSG00000135390.17	ATP5G2	888.285	-0.695784	0.137823	-5.04838	4.46e-07	1.12e-05
ENSG00000158747.13	NBL1	304.079	0.91851	0.181995	5.04689	4.49e-07	1.13e-05
ENSG00000211455.7	STK38L	508.05	0.803583	0.159213	5.0472	4.48e-07	1.13e-05
ENSG00000107833.10	NPM3	138.609	-1.22868	0.243534	-5.04522	4.53e-07	1.14e-05
ENSG00000178035.11	IMPDH2	1237.37	-0.61965	0.123162	-5.03119	4.87e-07	1.22e-05
ENSG00000128872.9	TMOD2	347.244	-0.84363	0.167761	-5.02877	4.94e-07	1.24e-05
ENSG00000065534.18	MYLK	4459.41	-0.640335	0.127442	-5.02453	5.05e-07	1.26e-05
ENSG00000111897.6	SERINC1	6958.5	0.553729	0.110207	5.02446	5.05e-07	1.26e-05
ENSG00000101335.9	MYL9	6939.61	-0.688857	0.137115	-5.02393	5.06e-07	1.26e-05
ENSG00000146278.10	PNRC1	1229.29	0.653803	0.130285	5.01825	5.21e-07	1.3e-05
ENSG00000113263.12	ITK	18.7615	4.53451	0.904568	5.0129	5.36e-07	1.33e-05
ENSG00000187840.4	EIF4EBP1	342.656	-1.03134	0.205728	-5.01314	5.35e-07	1.33e-05
ENSG00000235162.8	C12orf75	4956.36	-0.545291	0.108818	-5.01102	5.41e-07	1.34e-05
ENSG00000162591.15	MEGF6	2854.53	0.573744	0.114732	5.00074	5.71e-07	1.41e-05
ENSG00000118263.14	KLF7	678.384	0.686736	0.137361	4.99949	5.75e-07	1.42e-05
ENSG00000183287.13	CCBE1	1205.19	-0.69636	0.139358	-4.99693	5.83e-07	1.43e-05
ENSG00000154678.16	PDE1C	217.899	-1.14565	0.229318	-4.99589	5.86e-07	1.44e-05
ENSG00000169564.6	PCBP1	768.248	0.663874	0.132882	4.99596	5.85e-07	1.44e-05
ENSG00000244165.1	P2RY11	33.4768	2.55151	0.510787	4.99526	5.88e-07	1.44e-05
ENSG00000070444.14	MNT	695.6	0.717525	0.143798	4.98982	6.04e-07	1.48e-05
ENSG00000092853.13	CLSPN	65.1585	-1.71327	0.343504	-4.98761	6.11e-07	1.49e-05
ENSG00000155011.8	DKK2	80.5467	-2.00456	0.401914	-4.98754	6.12e-07	1.49e-05
ENSG00000114626.17	ABTB1	334.637	0.834495	0.167564	4.98015	6.35e-07	1.55e-05
ENSG00000160877.5	NACC1	952.025	-0.637644	0.128376	-4.96699	6.8e-07	1.65e-05
ENSG00000215853.3	RPTN	16.4031	4.74126	0.954922	4.96508	6.87e-07	1.67e-05
ENSG00000112769.18	LAMA4	9467.65	-0.565166	0.113869	-4.9633	6.93e-07	1.68e-05
ENSG00000143486.15	EIF2D	1087.01	0.620332	0.125083	4.95938	7.07e-07	1.71e-05
ENSG00000172059.10	KLF11	356.807	0.837946	0.168977	4.95894	7.09e-07	1.71e-05
ENSG00000176014.12	TUBB6	4105.77	-0.555824	0.11208	-4.95917	7.08e-07	1.71e-05
ENSG00000185760.15	KCNQ5	129.631	-1.24	0.250238	-4.9553	7.22e-07	1.74e-05
ENSG00000107796.12	ACTA2	578.277	-0.992437	0.200349	-4.95354	7.29e-07	1.75e-05
ENSG00000091986.15	CCDC80	14804.4	-0.608536	0.122939	-4.94991	7.42e-07	1.78e-05
ENSG00000087088.19	BAX	1698.24	0.594515	0.120155	4.9479	7.5e-07	1.8e-05
ENSG00000164187.6	LMBRD2	276.98	-0.88764	0.179414	-4.94744	7.52e-07	1.8e-05
ENSG00000188807.12	TMEM201	110.524	-1.2743	0.257587	-4.94707	7.53e-07	1.8e-05
ENSG00000188493.14	C19orf54	211.277	0.973537	0.19691	4.94407	7.65e-07	1.82e-05
ENSG00000092470.11	WDR76	103.594	-1.35321	0.273815	-4.94205	7.73e-07	1.84e-05
ENSG00000104889.4	RNASEH2A	130.221	-1.28811	0.260635	-4.94219	7.72e-07	1.84e-05
ENSG00000104611.11	SH2D4A	802.951	-0.702237	0.142223	-4.93758	7.91e-07	1.88e-05
ENSG00000198727.2	MT-CYB	17147.2	0.526261	0.106591	4.9372	7.93e-07	1.88e-05
ENSG00000138764.13	CCNG2	1033.52	0.616785	0.125109	4.92996	8.22e-07	1.94e-05
ENSG00000156976.14	EIF4A2	3367.88	-0.56994	0.115728	-4.92485	8.44e-07	1.99e-05
ENSG00000196839.12	ADA	165.195	-1.20642	0.245002	-4.92415	8.47e-07	2e-05
ENSG00000128973.11	CLN6	193.316	-1.00908	0.205004	-4.92223	8.56e-07	2.01e-05
ENSG00000134107.4	BHLHE40	3487.51	0.688225	0.139813	4.92246	8.55e-07	2.01e-05
ENSG00000102760.12	RGCC	472.08	0.866963	0.176267	4.91846	8.72e-07	2.05e-05
ENSG00000172469.14	MANEA	325.767	-0.869643	0.176831	-4.91794	8.75e-07	2.05e-05
ENSG00000168264.10	IRF2BP2	1492.89	0.583054	0.11862	4.91531	8.86e-07	2.07e-05
ENSG00000075275.16	CELSR1	131.185	-1.19925	0.244008	-4.91478	8.89e-07	2.07e-05
ENSG00000167004.12	PDIA3	5388.41	-0.559595	0.113926	-4.91193	9.02e-07	2.1e-05
ENSG00000140931.19	CMTM3	870.866	0.673987	0.137407	4.90505	9.34e-07	2.17e-05
ENSG00000184216.11	IRAK1	3928.99	0.552982	0.112815	4.90166	9.5e-07	2.21e-05
ENSG00000051523.10	CYBA	393.869	-0.936839	0.191493	-4.89229	9.97e-07	2.31e-05
ENSG00000105341.18	ATP5SL	544.56	0.712535	0.145677	4.89122	1e-06	2.32e-05
ENSG00000135052.16	GOLM1	1342.75	-0.588678	0.120358	-4.89105	1e-06	2.32e-05
ENSG00000232977.6	LINC00327	211.503	0.959572	0.196638	4.8799	1.06e-06	2.45e-05
ENSG00000136261.14	BZW2	514.477	-0.766287	0.157054	-4.87913	1.07e-06	2.46e-05
ENSG00000270504.1	RP11-420L9.5	292.966	0.853174	0.174881	4.8786	1.07e-06	2.46e-05
ENSG00000177169.9	ULK1	881.242	0.631168	0.129582	4.87082	1.11e-06	2.55e-05
ENSG00000097021.19	ACOT7	444.781	-0.756207	0.155265	-4.87044	1.11e-06	2.56e-05
ENSG00000187720.14	THSD4	1115.22	-0.604589	0.12417	-4.86905	1.12e-06	2.57e-05
ENSG00000100664.10	EIF5	3577.56	0.534442	0.109816	4.86672	1.13e-06	2.6e-05
ENSG00000163808.16	KIF15	59.149	-1.77546	0.364921	-4.86533	1.14e-06	2.61e-05
ENSG00000166228.8	PCBD1	379.688	-0.791085	0.162612	-4.86486	1.15e-06	2.61e-05
ENSG00000196569.11	LAMA2	1731.21	0.570629	0.11735	4.86263	1.16e-06	2.64e-05
ENSG00000125885.13	MCM8	114.747	-1.29378	0.266369	-4.8571	1.19e-06	2.71e-05
ENSG00000107104.18	KANK1	1382.51	0.640057	0.131839	4.85483	1.2e-06	2.74e-05
ENSG00000106991.13	ENG	2300.02	-0.595956	0.122797	-4.85319	1.21e-06	2.75e-05
ENSG00000240087.3	RP11-254B13.1	244.103	-0.93643	0.192954	-4.85313	1.22e-06	2.75e-05
ENSG00000128045.6	RASL11B	24.9132	2.7917	0.575408	4.8517	1.22e-06	2.77e-05
ENSG00000109685.17	WHSC1	1103.38	-0.680496	0.140281	-4.85096	1.23e-06	2.77e-05
ENSG00000168779.19	SHOX2	667.111	0.704322	0.145295	4.84753	1.25e-06	2.82e-05
ENSG00000132535.18	DLG4	397.441	0.789805	0.163149	4.84101	1.29e-06	2.91e-05
ENSG00000082212.11	ME2	448.999	-0.746678	0.154396	-4.83611	1.32e-06	2.97e-05
ENSG00000104332.11	SFRP1	6369.15	-0.587982	0.121594	-4.83562	1.33e-06	2.98e-05
ENSG00000113161.15	HMGCR	3975.65	0.701384	0.145162	4.83174	1.35e-06	3.03e-05
ENSG00000143870.12	PDIA6	3270.93	-0.533759	0.110504	-4.83022	1.36e-06	3.05e-05
ENSG00000167601.11	AXL	3246.68	-0.536726	0.111153	-4.82873	1.37e-06	3.07e-05
ENSG00000131389.16	SLC6A6	1403.93	0.599074	0.124239	4.82194	1.42e-06	3.17e-05
ENSG00000169169.14	CPT1C	222.301	-0.95372	0.19785	-4.82043	1.43e-06	3.19e-05
ENSG00000264345.1	RP11-958F21.1	36.6894	2.33643	0.484815	4.81922	1.44e-06	3.2e-05
ENSG00000183615.5	FAM167B	191.69	1.03587	0.214968	4.81871	1.44e-06	3.21e-05
ENSG00000174684.6	B4GAT1	429.912	-0.747985	0.15525	-4.81795	1.45e-06	3.21e-05
ENSG00000050426.15	LETMD1	527.496	0.705787	0.146536	4.81649	1.46e-06	3.23e-05
ENSG00000185361.8	TNFAIP8L1	37.9195	-2.1259	0.441711	-4.81289	1.49e-06	3.29e-05
ENSG00000204580.11	DDR1	468.468	-0.801571	0.166678	-4.8091	1.52e-06	3.34e-05
ENSG00000273841.4	TAF9	740.374	0.674821	0.140324	4.80902	1.52e-06	3.34e-05
ENSG00000150093.18	ITGB1	26363.4	-0.491869	0.102372	-4.80471	1.55e-06	3.41e-05
ENSG00000174705.11	SH3PXD2B	2178.15	0.614912	0.12799	4.80437	1.55e-06	3.41e-05
ENSG00000167645.16	YIF1B	677.936	-0.682424	0.1421	-4.80243	1.57e-06	3.44e-05
ENSG00000183696.13	UPP1	521.132	0.817845	0.170415	4.79915	1.59e-06	3.49e-05
ENSG00000122870.11	BICC1	1977.7	0.56479	0.117759	4.79617	1.62e-06	3.54e-05
ENSG00000101350.7	KIF3B	1777.58	0.561783	0.117225	4.79236	1.65e-06	3.6e-05
ENSG00000164109.13	MAD2L1	132.373	-1.25256	0.261402	-4.79172	1.65e-06	3.6e-05
ENSG00000183621.15	ZNF438	181.757	1.05565	0.220311	4.79163	1.65e-06	3.6e-05
ENSG00000030582.16	GRN	12945.8	0.507232	0.105899	4.78976	1.67e-06	3.62e-05
ENSG00000115594.11	IL1R1	4345.51	0.515886	0.107697	4.79015	1.67e-06	3.62e-05
ENSG00000223612.3	RP11-289I10.2	199.751	-0.990399	0.206775	-4.78974	1.67e-06	3.62e-05
ENSG00000151617.15	EDNRA	117.977	1.28832	0.269121	4.78712	1.69e-06	3.66e-05
ENSG00000237441.9	RGL2	518.273	0.715588	0.149493	4.78678	1.69e-06	3.66e-05
ENSG00000163697.16	APBB2	628.359	-0.668265	0.13964	-4.78562	1.7e-06	3.68e-05
ENSG00000132635.16	PCED1A	545.76	0.694938	0.145249	4.78445	1.71e-06	3.7e-05
ENSG00000134901.12	KDELC1	144.822	-1.10112	0.230206	-4.7832	1.73e-06	3.7e-05
ENSG00000135776.4	ABCB10	362.746	-0.808183	0.168962	-4.78322	1.73e-06	3.7e-05
ENSG00000138092.10	CENPO	63.1105	-1.75682	0.367257	-4.78364	1.72e-06	3.7e-05
ENSG00000141959.16	PFKL	1377.11	-0.579486	0.121136	-4.78377	1.72e-06	3.7e-05
ENSG00000169174.10	PCSK9	845.397	0.736761	0.154061	4.78228	1.73e-06	3.71e-05
ENSG00000185033.14	SEMA4B	133.866	-1.22169	0.255602	-4.77966	1.76e-06	3.75e-05
ENSG00000165675.16	ENOX2	371.575	0.804898	0.16847	4.77769	1.77e-06	3.78e-05
ENSG00000151690.14	MFSD6	323.695	-0.860345	0.180113	-4.77669	1.78e-06	3.8e-05
ENSG00000092096.14	SLC22A17	363.221	0.795917	0.166655	4.77585	1.79e-06	3.8e-05
ENSG00000155254.12	MARVELD1	2092.99	-0.566197	0.118551	-4.77596	1.79e-06	3.8e-05
ENSG00000110987.8	BCL7A	229.737	-0.910506	0.190764	-4.77295	1.82e-06	3.85e-05
ENSG00000204899.5	MZT1	190.355	-0.986224	0.206636	-4.77275	1.82e-06	3.85e-05
ENSG00000101346.11	POFUT1	1270.3	-0.580864	0.121723	-4.772	1.82e-06	3.86e-05
ENSG00000105971.14	CAV2	2164.84	-0.545357	0.114303	-4.77117	1.83e-06	3.87e-05
ENSG00000181472.4	ZBTB2	567.905	0.714129	0.149711	4.77004	1.84e-06	3.89e-05
ENSG00000112759.16	SLC29A1	181.665	-1.07255	0.225613	-4.75393	2e-06	4.2e-05
ENSG00000104067.16	TJP1	910.656	-0.66332	0.139668	-4.74927	2.04e-06	4.3e-05
ENSG00000134590.13	FAM127A	2293.47	-0.551022	0.116055	-4.74794	2.06e-06	4.32e-05
ENSG00000012822.15	CALCOCO1	2189.03	0.553523	0.11663	4.74596	2.08e-06	4.35e-05
ENSG00000153214.9	TMEM87B	1138.26	-0.603025	0.127069	-4.74564	2.08e-06	4.35e-05
ENSG00000117906.13	RCN2	1578.07	-0.558517	0.117957	-4.73491	2.19e-06	4.58e-05
ENSG00000108175.16	ZMIZ1	2894.77	0.599473	0.126723	4.73058	2.24e-06	4.67e-05
ENSG00000174437.16	ATP2A2	9297.22	0.521376	0.110215	4.73055	2.24e-06	4.67e-05
ENSG00000155229.20	MMS19	726.591	-0.640321	0.135517	-4.72504	2.3e-06	4.79e-05
ENSG00000100412.15	ACO2	717.498	-0.670254	0.141931	-4.72241	2.33e-06	4.85e-05
ENSG00000069431.10	ABCC9	414.197	-0.741146	0.157101	-4.71763	2.39e-06	4.96e-05
ENSG00000186575.17	NF2	823.585	-0.619057	0.131354	-4.71287	2.44e-06	5.07e-05
ENSG00000154319.14	FAM167A	249.186	1.04628	0.222154	4.70968	2.48e-06	5.14e-05
ENSG00000064932.15	SBNO2	1145.7	0.601942	0.127901	4.70631	2.52e-06	5.22e-05
ENSG00000147224.10	PRPS1	700.663	-0.764788	0.162548	-4.70499	2.54e-06	5.25e-05
ENSG00000136153.19	LMO7	5410.95	-0.594887	0.126489	-4.70308	2.56e-06	5.29e-05
ENSG00000058085.14	LAMC2	152.709	1.10087	0.234347	4.69761	2.63e-06	5.42e-05
ENSG00000109452.12	INPP4B	859.929	-0.657275	0.140072	-4.69241	2.7e-06	5.56e-05
ENSG00000143390.17	RFX5	388.832	-0.778098	0.166012	-4.68701	2.77e-06	5.7e-05
ENSG00000268043.7	NBPF12	430.312	0.793921	0.169426	4.68593	2.79e-06	5.72e-05
ENSG00000172046.18	USP19	557.584	-0.673031	0.143669	-4.68461	2.81e-06	5.75e-05
ENSG00000121210.15	KIAA0922	230.686	-0.958322	0.204626	-4.68329	2.82e-06	5.78e-05
ENSG00000137871.19	ZNF280D	687.052	0.672223	0.143663	4.67918	2.88e-06	5.89e-05
ENSG00000139182.13	CLSTN3	281.682	0.93974	0.200906	4.67752	2.9e-06	5.93e-05
ENSG00000157404.15	KIT	654.717	-0.736371	0.157491	-4.67563	2.93e-06	5.97e-05
ENSG00000123219.12	CENPK	122.737	-1.24092	0.265525	-4.67346	2.96e-06	6.03e-05
ENSG00000132688.10	NES	559.177	-0.728367	0.155935	-4.67096	3e-06	6.08e-05
ENSG00000135069.13	PSAT1	624.45	-2.23136	0.477689	-4.67115	3e-06	6.08e-05
ENSG00000236453.5	AC003092.1	30.7614	2.4475	0.52398	4.67099	3e-06	6.08e-05
ENSG00000132510.10	KDM6B	430.162	0.759896	0.162727	4.66977	3.02e-06	6.1e-05
ENSG00000125945.14	ZNF436	367.089	0.773397	0.165645	4.669	3.03e-06	6.12e-05
ENSG00000176209.11	SMIM19	213.636	0.923978	0.197912	4.66864	3.03e-06	6.12e-05
ENSG00000065911.11	MTHFD2	350.783	-0.879012	0.1885	-4.66319	3.11e-06	6.27e-05
ENSG00000168610.14	STAT3	2389.03	0.535904	0.114916	4.66345	3.11e-06	6.27e-05
ENSG00000125730.16	C3	83.9522	1.76731	0.379054	4.66243	3.13e-06	6.27e-05
ENSG00000225697.10	SLC26A6	362.516	1.00209	0.21493	4.66241	3.13e-06	6.27e-05
ENSG00000185585.19	OLFML2A	1142.58	-0.650182	0.139515	-4.66029	3.16e-06	6.33e-05
ENSG00000144283.21	PKP4	558.22	-0.705399	0.151539	-4.65489	3.24e-06	6.49e-05
ENSG00000064205.10	WISP2	1680.63	-1.5474	0.332468	-4.65427	3.25e-06	6.5e-05
ENSG00000074603.18	DPP8	572.328	-0.681857	0.146528	-4.65342	3.26e-06	6.52e-05
ENSG00000121690.9	DEPDC7	200.464	0.996922	0.214612	4.64522	3.4e-06	6.77e-05
ENSG00000106080.10	FKBP14	660.839	-0.640509	0.137904	-4.6446	3.41e-06	6.79e-05
ENSG00000124145.6	SDC4	3180.91	-0.582687	0.125523	-4.64209	3.45e-06	6.86e-05
ENSG00000084234.16	APLP2	26766.1	0.551115	0.118819	4.63829	3.51e-06	6.98e-05
ENSG00000162004.16	CCDC78	88.8106	1.33338	0.287579	4.63658	3.54e-06	7.03e-05
ENSG00000165029.15	ABCA1	762.929	-0.795348	0.171548	-4.63631	3.55e-06	7.03e-05
ENSG00000156381.8	ANKRD9	729.103	0.786816	0.170166	4.62381	3.77e-06	7.45e-05
ENSG00000116120.9	FARSB	530.857	-0.67793	0.146644	-4.62297	3.78e-06	7.47e-05
ENSG00000219607.3	PPP1R3G	186.501	0.98272	0.212617	4.62203	3.8e-06	7.49e-05
ENSG00000226380.7	AC058791.1	235.58	1.08681	0.235125	4.62228	3.8e-06	7.49e-05
ENSG00000134882.15	UBAC2	1084.49	0.607776	0.131529	4.62086	3.82e-06	7.52e-05
ENSG00000103978.15	TMEM87A	568.789	0.668079	0.144607	4.61997	3.84e-06	7.54e-05
ENSG00000012048.19	BRCA1	139.755	-1.10922	0.240121	-4.61942	3.85e-06	7.55e-05
ENSG00000104331.8	IMPAD1	2079.29	-0.531038	0.115019	-4.61696	3.89e-06	7.63e-05
ENSG00000162065.11	TBC1D24	172.338	-1.01067	0.21892	-4.6166	3.9e-06	7.64e-05
ENSG00000099260.10	PALMD	162.056	1.03099	0.223412	4.61474	3.94e-06	7.68e-05
ENSG00000164087.7	POC1A	91.1389	-1.30895	0.283636	-4.6149	3.93e-06	7.68e-05
ENSG00000104419.14	NDRG1	3698.26	0.545586	0.118262	4.61337	3.96e-06	7.73e-05
ENSG00000113810.15	SMC4	902.333	-0.660131	0.14321	-4.60955	4.04e-06	7.85e-05
ENSG00000164929.16	BAALC	832.377	-0.620291	0.134567	-4.60952	4.04e-06	7.85e-05
ENSG00000157680.15	DGKI	217.696	0.923309	0.200379	4.60782	4.07e-06	7.9e-05
ENSG00000196507.10	TCEAL3	663.648	-0.671936	0.145828	-4.60772	4.07e-06	7.9e-05
ENSG00000116584.17	ARHGEF2	1377.42	-0.660615	0.143465	-4.60472	4.13e-06	8e-05
ENSG00000184584.12	TMEM173	1098.23	-0.572996	0.124447	-4.60432	4.14e-06	8.01e-05
ENSG00000091651.8	ORC6	74.4006	-1.57048	0.341159	-4.60336	4.16e-06	8.03e-05
ENSG00000169203.16	RP11-231C14.4	106.895	1.22261	0.265736	4.60084	4.21e-06	8.12e-05
ENSG00000147408.14	CSGALNACT1	63.1808	1.57799	0.343198	4.5979	4.27e-06	8.22e-05
ENSG00000139211.6	AMIGO2	405.824	0.841961	0.18315	4.5971	4.28e-06	8.25e-05
ENSG00000170776.19	AKAP13	1284.42	0.566205	0.123195	4.59602	4.31e-06	8.28e-05
ENSG00000165757.8	KIAA1462	2669.74	0.664064	0.144501	4.59555	4.32e-06	8.29e-05
ENSG00000105255.10	FSD1	22.0922	-2.90345	0.631986	-4.59416	4.34e-06	8.33e-05
ENSG00000166033.11	HTRA1	11782.8	0.482473	0.10504	4.59325	4.36e-06	8.36e-05
ENSG00000125657.4	TNFSF9	265.219	1.00061	0.217904	4.59197	4.39e-06	8.4e-05
ENSG00000225630.1	MTND2P28	1809.42	0.538747	0.117352	4.59085	4.41e-06	8.43e-05
ENSG00000144560.13	VGLL4	947.175	0.587226	0.127999	4.58773	4.48e-06	8.55e-05
ENSG00000185339.8	TCN2	507.781	0.778233	0.1697	4.58595	4.52e-06	8.61e-05
ENSG00000145681.10	HAPLN1	59.6822	-1.73176	0.377735	-4.5846	4.55e-06	8.64e-05
ENSG00000247596.8	TWF2	308.328	-0.843658	0.18402	-4.58459	4.55e-06	8.64e-05
ENSG00000077312.8	SNRPA	265.697	-0.875691	0.191431	-4.57444	4.77e-06	9.06e-05
ENSG00000011009.10	LYPLA2	647.663	0.651385	0.142517	4.57058	4.86e-06	9.22e-05
ENSG00000184470.19	TXNRD2	416.726	0.734844	0.160831	4.56904	4.9e-06	9.28e-05
ENSG00000186340.14	THBS2	19231.4	0.526696	0.115293	4.56835	4.92e-06	9.29e-05
ENSG00000136997.14	MYC	1512.05	-0.563817	0.123443	-4.56741	4.94e-06	9.32e-05
ENSG00000082996.19	RNF13	791.32	0.624753	0.136794	4.56711	4.94e-06	9.33e-05
ENSG00000100714.15	MTHFD1	670.745	-0.63035	0.138053	-4.56598	4.97e-06	9.36e-05
ENSG00000143382.13	ADAMTSL4	735.226	-0.688994	0.150994	-4.56305	5.04e-06	9.47e-05
ENSG00000183604.14	SMG1P5	61.3017	1.69692	0.371881	4.56307	5.04e-06	9.47e-05
ENSG00000204634.12	TBC1D8	793.885	0.64086	0.140472	4.5622	5.06e-06	9.5e-05
ENSG00000149182.14	ARFGAP2	596.068	-0.666082	0.146035	-4.56111	5.09e-06	9.54e-05
ENSG00000153487.12	ING1	290.46	0.802549	0.176039	4.55892	5.14e-06	9.62e-05
ENSG00000070961.14	ATP2B1	3327.04	0.55676	0.12214	4.55836	5.16e-06	9.64e-05
ENSG00000111247.14	RAD51AP1	58.7902	-1.66383	0.365553	-4.55155	5.33e-06	9.94e-05
ENSG00000109089.7	CDR2L	1176.73	0.571303	0.125548	4.55048	5.35e-06	9.98e-05
ENSG00000150938.9	CRIM1	7327.11	-0.634617	0.139476	-4.55003	5.36e-06	9.99e-05
ENSG00000115486.11	GGCX	668.661	-0.666817	0.146567	-4.54956	5.38e-06	0.0001
ENSG00000111261.13	MANSC1	137.318	-1.06254	0.233575	-4.54904	5.39e-06	0.000100114
ENSG00000116649.9	SRM	712.261	-0.639716	0.140636	-4.54873	5.4e-06	0.000100134
ENSG00000168621.14	GDNF	567.962	0.692996	0.152368	4.54818	5.41e-06	0.00010027
ENSG00000147155.10	EBP	581.38	0.722517	0.159073	4.54206	5.57e-06	0.000102974
ENSG00000204568.11	MRPS18B	726.039	0.640158	0.140937	4.54217	5.57e-06	0.000102974
ENSG00000178202.12	KDELC2	1697.95	-0.59723	0.131591	-4.53855	5.66e-06	0.000104573
ENSG00000185950.8	IRS2	1712.91	0.583803	0.12869	4.53649	5.72e-06	0.000105467
ENSG00000269378.1	ITGB1P1	4804.27	-0.482304	0.106336	-4.53566	5.74e-06	0.000105751
ENSG00000171617.13	ENC1	791.276	0.705903	0.155704	4.53361	5.8e-06	0.000106651
ENSG00000198899.2	MT-ATP6	9175.75	0.514779	0.113573	4.53256	5.83e-06	0.000107052
ENSG00000186310.9	NAP1L3	131.745	-1.08196	0.238777	-4.53125	5.86e-06	0.000107588
ENSG00000172922.8	RNASEH2C	176.164	-0.968204	0.213863	-4.52721	5.98e-06	0.000109527
ENSG00000172348.14	RCAN2	2057.49	-0.609356	0.134624	-4.52636	6e-06	0.000109833
ENSG00000198830.10	HMGN2	1500.68	-0.556732	0.123015	-4.52574	6.02e-06	0.000110023
ENSG00000169727.12	GPS1	849.703	-0.628491	0.138906	-4.52459	6.05e-06	0.000110485
ENSG00000146054.17	TRIM7	48.0316	-1.81445	0.401181	-4.52278	6.1e-06	0.000111301
ENSG00000048991.16	R3HDM1	439.893	-0.696961	0.154113	-4.52241	6.11e-06	0.000111358
ENSG00000144959.9	NCEH1	480.405	-0.789936	0.17475	-4.52038	6.17e-06	0.000112294
ENSG00000118985.14	ELL2	2815.19	0.543878	0.120383	4.51791	6.25e-06	0.000113475
ENSG00000138449.10	SLC40A1	448.905	0.879149	0.194621	4.51723	6.27e-06	0.000113699
ENSG00000074755.14	ZZEF1	644.865	-0.664511	0.147195	-4.51449	6.35e-06	0.00011496
ENSG00000079432.7	CIC	2465.89	0.517523	0.114639	4.51438	6.35e-06	0.00011496
ENSG00000114982.17	KANSL3	451.276	-0.71546	0.158624	-4.51041	6.47e-06	0.00011699
ENSG00000167565.12	SERTAD3	452.921	0.832583	0.18461	4.50997	6.48e-06	0.000117093
ENSG00000137700.16	SLC37A4	77.216	-1.46738	0.325404	-4.5094	6.5e-06	0.000117122
ENSG00000173918.14	C1QTNF1	425.593	0.843781	0.187109	4.50957	6.5e-06	0.000117122
ENSG00000198814.12	GK	219.462	1.0135	0.225268	4.49908	6.82e-06	0.000122807
ENSG00000152518.6	ZFP36L2	5924.29	0.559153	0.124377	4.49563	6.94e-06	0.000124666
ENSG00000162063.12	CCNF	67.0927	-1.4937	0.33228	-4.49529	6.95e-06	0.000124714
ENSG00000127564.16	PKMYT1	64.9773	-1.55192	0.345255	-4.495	6.96e-06	0.000124735
ENSG00000154096.13	THY1	7870.87	-0.482195	0.107304	-4.49372	7e-06	0.000125335
ENSG00000197467.13	COL13A1	953.149	0.668722	0.148844	4.49276	7.03e-06	0.000125747
ENSG00000104904.12	OAZ1	2792.4	-0.504826	0.112448	-4.48942	7.14e-06	0.000127433
ENSG00000111799.20	COL12A1	25060.7	-0.656919	0.14632	-4.48962	7.14e-06	0.000127433
ENSG00000187741.14	FANCA	57.8241	-1.71218	0.381442	-4.48871	7.17e-06	0.000127707
ENSG00000142453.11	CARM1	1294.49	-0.549857	0.122631	-4.48382	7.33e-06	0.00013051
ENSG00000096060.14	FKBP5	55.3134	-1.65537	0.369225	-4.48337	7.35e-06	0.000130631
ENSG00000168961.16	LGALS9	47.4531	1.87764	0.41906	4.48059	7.44e-06	0.000132186
ENSG00000204389.9	HSPA1A	4170.16	0.536583	0.119796	4.47912	7.5e-06	0.000132943
ENSG00000134243.11	SORT1	518.074	-0.717711	0.160275	-4.47799	7.53e-06	0.00013349
ENSG00000159199.13	ATP5G1	261.426	-0.828783	0.185091	-4.47771	7.54e-06	0.000133505
ENSG00000119969.14	HELLS	85.085	-1.43483	0.320459	-4.47741	7.56e-06	0.000133535
ENSG00000102802.9	MEDAG	1055.85	0.664847	0.148542	4.47581	7.61e-06	0.00013438
ENSG00000148358.19	GPR107	1959.89	0.581564	0.130112	4.46973	7.83e-06	0.000138095
ENSG00000198938.2	MT-CO3	18067.9	0.507422	0.113572	4.46785	7.9e-06	0.000139147
ENSG00000173846.12	PLK3	950.234	0.596657	0.133617	4.46543	7.99e-06	0.000140565
ENSG00000262903.1	RP11-235E17.6	45.0752	1.9141	0.428831	4.46352	8.06e-06	0.000141655
ENSG00000165490.12	DDIAS	35.5158	-2.07621	0.465228	-4.46277	8.09e-06	0.000141987
ENSG00000157227.12	MMP14	26854.2	0.512637	0.114884	4.4622	8.11e-06	0.000142195
ENSG00000004455.16	AK2	765.069	-0.601145	0.134744	-4.46139	8.14e-06	0.000142566
ENSG00000232973.11	CYP1B1-AS1	25.256	2.43428	0.545894	4.45925	8.22e-06	0.000143828
ENSG00000112837.16	TBX18	933.383	0.655847	0.14711	4.45821	8.26e-06	0.000144359
ENSG00000079616.12	KIF22	150.15	-1.08225	0.24296	-4.45444	8.41e-06	0.000146751
ENSG00000130707.17	ASS1	1367.47	-0.621292	0.139497	-4.45381	8.44e-06	0.000147005
ENSG00000177595.17	PIDD1	557.484	0.688816	0.154693	4.4528	8.48e-06	0.000147527
ENSG00000121075.9	TBX4	17.3217	3.17479	0.713104	4.45208	8.5e-06	0.000147855
ENSG00000176907.4	C8orf4	138.237	1.20375	0.270526	4.44965	8.6e-06	0.00014936
ENSG00000136824.18	SMC2	401.47	-0.723081	0.162559	-4.44812	8.66e-06	0.000150253
ENSG00000164647.8	STEAP1	1455.72	0.626527	0.14105	4.44187	8.92e-06	0.000154505
ENSG00000124214.19	STAU1	2372.86	0.508832	0.114663	4.43762	9.1e-06	0.000157403
ENSG00000113273.15	ARSB	665.79	-0.648935	0.146266	-4.43668	9.14e-06	0.000157909
ENSG00000133835.14	HSD17B4	1355.91	-0.535888	0.120815	-4.43561	9.18e-06	0.000158514
ENSG00000065150.18	IPO5	3579.74	-0.486548	0.109708	-4.43494	9.21e-06	0.000158827
ENSG00000164463.12	CREBRF	629.096	0.720282	0.162435	4.43429	9.24e-06	0.000159122
ENSG00000137273.3	FOXF2	353.496	0.751462	0.169556	4.43195	9.34e-06	0.000160674
ENSG00000179163.11	FUCA1	151.416	-1.06561	0.240716	-4.42682	9.56e-06	0.000164349
ENSG00000203485.12	INF2	3999.09	0.48736	0.110127	4.42545	9.62e-06	0.000165207
ENSG00000127952.16	STYXL1	131.987	-1.06287	0.240217	-4.42462	9.66e-06	0.000165648
ENSG00000110203.8	FOLR3	225.408	0.862866	0.195072	4.42332	9.72e-06	0.000166457
ENSG00000159479.16	MED8	214.897	-0.909645	0.205665	-4.42296	9.74e-06	0.000166549
ENSG00000103449.11	SALL1	262.891	0.946288	0.213971	4.42251	9.76e-06	0.000166705
ENSG00000177426.20	TGIF1	1225.98	0.669541	0.151524	4.4187	9.93e-06	0.000169472
ENSG00000181588.16	MEX3D	483.458	0.688557	0.155867	4.41759	9.98e-06	0.000170153
ENSG00000116786.11	PLEKHM2	2075.19	0.514873	0.116568	4.41693	1e-05	0.000170478
ENSG00000126005.15	MMP24-AS1	745.731	-0.600606	0.13606	-4.41428	1.01e-05	0.000172382
ENSG00000198324.13	FAM109A	315.533	0.753481	0.17071	4.4138	1.02e-05	0.000172566
ENSG00000234964.4	FABP5P7	39.5884	-1.95539	0.443069	-4.41329	1.02e-05	0.000172779
ENSG00000138623.9	SEMA7A	1427.39	-0.639702	0.145173	-4.40647	1.05e-05	0.000178104
ENSG00000237296.9	SMG1P1	203.265	0.876907	0.199041	4.40566	1.05e-05	0.000178565
ENSG00000185630.18	PBX1	1791.63	0.525762	0.11942	4.40263	1.07e-05	0.000180872
ENSG00000137266.14	SLC22A23	393.124	0.729323	0.165716	4.40105	1.08e-05	0.000181989
ENSG00000121957.12	GPSM2	583.265	-0.706455	0.160584	-4.39929	1.09e-05	0.00018327
ENSG00000171425.9	ZNF581	309.708	0.75802	0.17239	4.39713	1.1e-05	0.000184888
ENSG00000107566.13	ERLIN1	1261.88	-0.549765	0.125077	-4.39542	1.11e-05	0.000185995
ENSG00000133316.15	WDR74	238.815	0.853806	0.194252	4.39535	1.11e-05	0.000185995
ENSG00000064490.13	RFXANK	229.218	-0.859987	0.195705	-4.39431	1.11e-05	0.000186257
ENSG00000231924.9	PSG1	110.868	-1.18565	0.269793	-4.39467	1.11e-05	0.000186257
ENSG00000250303.3	RP11-356J5.12	120.704	1.20949	0.27524	4.39432	1.11e-05	0.000186257
ENSG00000168765.15	GSTM4	324.004	-0.752205	0.171244	-4.39259	1.12e-05	0.000187522
ENSG00000111801.15	BTN3A3	221.671	-0.875462	0.199466	-4.38902	1.14e-05	0.000190417
ENSG00000168067.11	MAP4K2	164.009	-0.968206	0.220647	-4.38804	1.14e-05	0.000191058
ENSG00000114054.13	PCCB	335.618	-0.765989	0.174674	-4.38524	1.16e-05	0.000193317
ENSG00000014138.8	POLA2	171.341	-0.981917	0.223944	-4.38465	1.16e-05	0.000193621
ENSG00000099337.4	KCNK6	406.563	-0.796369	0.181659	-4.38387	1.17e-05	0.000194099
ENSG00000108639.7	SYNGR2	73.3858	-1.40823	0.321266	-4.38337	1.17e-05	0.000194328
ENSG00000185189.15	NRBP2	769.558	-0.637185	0.145384	-4.38278	1.17e-05	0.00019464
ENSG00000101846.6	STS	1886.34	-0.50961	0.116293	-4.38212	1.18e-05	0.000195012
ENSG00000100739.10	BDKRB1	63.7644	1.52376	0.347867	4.38031	1.19e-05	0.000196427
ENSG00000135744.7	AGT	45.6263	1.80841	0.412937	4.37939	1.19e-05	0.000196819
ENSG00000158109.14	TPRG1L	1819.74	0.505462	0.115413	4.37959	1.19e-05	0.000196819
ENSG00000131899.10	LLGL1	801.728	-0.601768	0.137451	-4.37807	1.2e-05	0.000197795
ENSG00000244578.1	LINC01391	33.0461	2.03525	0.464978	4.37709	1.2e-05	0.000198467
ENSG00000003436.14	TFPI	1052.05	-0.581562	0.132943	-4.37452	1.22e-05	0.0002006
ENSG00000162630.5	B3GALT2	61.2842	-1.78885	0.409027	-4.37343	1.22e-05	0.000201154
ENSG00000170525.18	PFKFB3	669.727	0.612674	0.140088	4.37351	1.22e-05	0.000201154
ENSG00000235385.1	GS1-600G8.5	69.2449	1.47837	0.338234	4.37085	1.24e-05	0.000203325
ENSG00000213015.8	ZNF580	194.744	-0.941039	0.21532	-4.37042	1.24e-05	0.000203497
ENSG00000162804.13	SNED1	817.536	0.713698	0.163315	4.37006	1.24e-05	0.000203613
ENSG00000158669.11	AGPAT6	1267.52	0.535245	0.122607	4.36554	1.27e-05	0.000207642
ENSG00000166922.8	SCG5	123.211	1.09035	0.249808	4.36474	1.27e-05	0.000208171
ENSG00000100241.20	SBF1	2096.88	0.504008	0.115549	4.36186	1.29e-05	0.000210705
ENSG00000148634.15	HERC4	2761.61	-0.495558	0.113746	-4.3567	1.32e-05	0.000215445
ENSG00000178982.9	EIF3K	809.441	-0.623992	0.143232	-4.35651	1.32e-05	0.000215445
ENSG00000180354.15	MTURN	522.327	0.662294	0.152115	4.35389	1.34e-05	0.000217795
ENSG00000196782.12	MAML3	118.185	1.1649	0.267613	4.35293	1.34e-05	0.000218514
ENSG00000164627.17	KIF6	103.161	1.31727	0.302807	4.3502	1.36e-05	0.000221015
ENSG00000132563.15	REEP2	180.555	-0.9812	0.225664	-4.34806	1.37e-05	0.000222943
ENSG00000157613.10	CREB3L1	2410.57	-0.536679	0.123477	-4.3464	1.38e-05	0.000224386
ENSG00000133313.14	CNDP2	1030.38	-0.54531	0.125471	-4.3461	1.39e-05	0.00022445
ENSG00000084774.13	CAD	760.51	-0.619885	0.142639	-4.34584	1.39e-05	0.000224477
ENSG00000140564.10	FURIN	1572.51	-0.514588	0.118424	-4.34531	1.39e-05	0.000224774
ENSG00000160014.16	CALM3	4403.65	-0.474609	0.109333	-4.34095	1.42e-05	0.000229036
ENSG00000140839.11	CLEC18B	14.4562	3.70908	0.854721	4.33952	1.43e-05	0.000230134
ENSG00000184402.14	SS18L1	238.983	0.891763	0.205503	4.33942	1.43e-05	0.000230134
ENSG00000163815.5	CLEC3B	166.247	-1.06586	0.245711	-4.33785	1.44e-05	0.000231528
ENSG00000052126.14	PLEKHA5	798.519	0.592368	0.136571	4.33745	1.44e-05	0.000231635
ENSG00000112096.16	SOD2	6033.13	1.4354	0.330945	4.33728	1.44e-05	0.000231635
ENSG00000198796.6	ALPK2	964.308	-0.793844	0.183052	-4.33672	1.45e-05	0.000231977
ENSG00000154856.12	APCDD1	555.577	0.7891	0.181977	4.33626	1.45e-05	0.000232214
ENSG00000174371.16	EXO1	45.5498	-1.84412	0.425369	-4.33534	1.46e-05	0.000232932
ENSG00000170271.10	FAXDC2	395.362	0.709189	0.163614	4.33453	1.46e-05	0.000233541
ENSG00000182481.8	KPNA2	1350.37	-0.530635	0.122436	-4.33398	1.46e-05	0.000233872
ENSG00000173334.3	TRIB1	649.733	0.73433	0.169674	4.32789	1.51e-05	0.000240184
ENSG00000125648.14	SLC25A23	916.25	-0.571397	0.132069	-4.32651	1.51e-05	0.000241432
ENSG00000167992.12	VWCE	180.553	0.915057	0.211543	4.32563	1.52e-05	0.000242134
ENSG00000205534.6	SMG1P2	103.731	1.26265	0.29192	4.32532	1.52e-05	0.000242215
ENSG00000075856.11	SART3	672.462	0.599944	0.138774	4.32316	1.54e-05	0.000244341
ENSG00000273179.1	RP11-20I20.4	86.122	1.3515	0.312973	4.31826	1.57e-05	0.000249565
ENSG00000115084.12	SLC35F5	3138.05	0.498476	0.115511	4.31538	1.59e-05	0.000252567
ENSG00000105856.13	HBP1	863.702	0.577013	0.133735	4.31459	1.6e-05	0.000253208
ENSG00000116670.14	MAD2L2	236.29	-0.846845	0.19633	-4.31338	1.61e-05	0.000254327
ENSG00000108424.9	KPNB1	4159.19	0.476248	0.110428	4.31277	1.61e-05	0.000254765
ENSG00000080839.11	RBL1	141.891	-1.01964	0.236465	-4.31201	1.62e-05	0.000255356
ENSG00000180229.12	HERC2P3	177.299	-1.1582	0.268613	-4.31179	1.62e-05	0.000255356
ENSG00000182218.9	HHIPL1	309.979	-0.765142	0.177509	-4.31044	1.63e-05	0.000256641
ENSG00000177731.15	FLII	3403.08	-0.480372	0.111483	-4.30892	1.64e-05	0.000258145
ENSG00000197530.12	MIB2	806.996	0.655548	0.152148	4.30862	1.64e-05	0.000258217
ENSG00000110583.12	NAA40	216.685	-0.959668	0.222784	-4.30761	1.65e-05	0.000259128
ENSG00000095951.16	HIVEP1	378.615	0.71743	0.166835	4.30023	1.71e-05	0.000267625
ENSG00000137497.17	NUMA1	2007.27	0.5072	0.117959	4.29979	1.71e-05	0.000267876
ENSG00000148842.17	CNNM2	300.318	0.743208	0.172917	4.29806	1.72e-05	0.00026969
ENSG00000235649.2	MXRA5Y	129.898	1.04539	0.243345	4.29591	1.74e-05	0.000272038
ENSG00000185291.10	IL3RA	31.2923	2.08572	0.48572	4.29408	1.75e-05	0.000274009
ENSG00000133030.19	MPRIP	3319.92	-0.471895	0.109912	-4.2934	1.76e-05	0.000274562
ENSG00000107438.8	PDLIM1	1328.67	-0.547857	0.127628	-4.29262	1.77e-05	0.000275063
ENSG00000167470.12	MIDN	1715.38	0.53913	0.125597	4.29253	1.77e-05	0.000275063
ENSG00000167123.18	CERCAM	4629.91	-0.522002	0.121652	-4.29095	1.78e-05	0.000276455
ENSG00000265415.1	CTD-2510F5.4	21.5372	-2.56491	0.59775	-4.29094	1.78e-05	0.000276455
ENSG00000140525.17	FANCI	207.58	-0.976117	0.227785	-4.28525	1.83e-05	0.000283339
ENSG00000225614.2	ZNF469	296.162	-0.862269	0.201235	-4.28488	1.83e-05	0.000283514
ENSG00000171877.19	FRMD5	187.79	-0.94538	0.220671	-4.28412	1.83e-05	0.000284183
ENSG00000142731.10	PLK4	74.5227	-1.32727	0.309847	-4.28364	1.84e-05	0.000284502
ENSG00000198060.9	2005-03-01	717.249	0.600788	0.140278	4.28282	1.85e-05	0.000285259
ENSG00000147647.12	DPYS	16.2878	3.45334	0.806556	4.28159	1.86e-05	0.000285667
ENSG00000157106.16	SMG1	1752.65	0.543783	0.126987	4.28221	1.85e-05	0.000285667
ENSG00000174516.14	PELI3	224.064	-0.828596	0.193521	-4.28169	1.85e-05	0.000285667
ENSG00000182628.12	SKA2	514.494	-0.633952	0.148065	-4.28158	1.86e-05	0.000285667
ENSG00000123384.13	LRP1	27574.2	0.550417	0.128597	4.28016	1.87e-05	0.000287205
ENSG00000151498.11	ACAD8	160.59	-0.96511	0.225507	-4.27973	1.87e-05	0.000287462
ENSG00000135269.17	TES	223.977	-0.842021	0.196793	-4.27872	1.88e-05	0.000288427
ENSG00000204618.8	RNF39	41.7047	1.74509	0.407871	4.27853	1.88e-05	0.000288427
ENSG00000089902.9	RCOR1	449.841	-0.666083	0.155736	-4.277	1.89e-05	0.000290112
ENSG00000151692.14	RNF144A	141.809	0.994156	0.232545	4.27512	1.91e-05	0.000292277
ENSG00000187244.10	BCAM	41.7952	-1.76449	0.413593	-4.26625	1.99e-05	0.000303816
ENSG00000159399.9	HK2	917.687	0.548145	0.128499	4.26575	1.99e-05	0.000304197
ENSG00000196547.14	MAN2A2	509.728	-0.657588	0.154174	-4.26523	2e-05	0.000304594
ENSG00000132780.16	NASP	510.583	-0.686812	0.161035	-4.26498	2e-05	0.000304615
ENSG00000113578.17	FGF1	148.686	-1.02982	0.24154	-4.26355	2.01e-05	0.000306264
ENSG00000127863.15	TNFRSF19	785.597	-0.5652	0.132691	-4.25952	2.05e-05	0.00031122
ENSG00000167930.15	ITFG3	387.183	-0.756276	0.17755	-4.25951	2.05e-05	0.00031122
ENSG00000092847.10	AGO1	347.499	-0.717629	0.168596	-4.25649	2.08e-05	0.000315126
ENSG00000136002.16	ARHGEF4	128.538	-1.17242	0.275579	-4.25437	2.1e-05	0.000317796
ENSG00000135749.18	PCNXL2	315.971	-0.745497	0.175315	-4.25232	2.12e-05	0.000320401
ENSG00000256663.1	RP11-424C20.2	113.742	-1.29874	0.305591	-4.24991	2.14e-05	0.00032354
ENSG00000114270.15	COL7A1	1115.84	0.637274	0.150094	4.24583	2.18e-05	0.000329155
ENSG00000164896.19	FASTK	1091.32	0.543212	0.127983	4.24442	2.19e-05	0.000330887
ENSG00000197563.9	PIGN	421.262	-0.666245	0.156983	-4.24406	2.2e-05	0.000331084
ENSG00000182199.10	SHMT2	1064.36	-0.695486	0.163966	-4.24164	2.22e-05	0.000334348
ENSG00000130176.7	CNN1	132.288	-1.26863	0.299129	-4.2411	2.22e-05	0.000334814
ENSG00000129103.17	SUMF2	1707.07	-0.499745	0.117881	-4.2394	2.24e-05	0.000337018
ENSG00000183010.16	PYCR1	266.234	-0.905925	0.213872	-4.23582	2.28e-05	0.000342079
ENSG00000163939.18	PBRM1	896.779	-0.56704	0.133895	-4.23497	2.29e-05	0.000343027
ENSG00000175155.8	YPEL2	388.218	0.673944	0.159195	4.23346	2.3e-05	0.000345005
ENSG00000166908.17	PIP4K2C	242.912	-0.827848	0.195636	-4.23158	2.32e-05	0.000347553
ENSG00000224189.6	HAGLR	72.5643	-1.32103	0.312201	-4.23133	2.32e-05	0.000347593
ENSG00000133739.15	LRRCC1	100.695	-1.18927	0.281349	-4.22704	2.37e-05	0.000353923
ENSG00000182667.14	NTM	240.217	-0.846054	0.200469	-4.22038	2.44e-05	0.000364183
ENSG00000049759.16	NEDD4L	169.994	0.957093	0.22691	4.21794	2.47e-05	0.000367402
ENSG00000116604.17	MEF2D	1820.32	0.543743	0.128919	4.21772	2.47e-05	0.000367402
ENSG00000186193.8	SAPCD2	22.4797	-2.47842	0.587608	-4.21781	2.47e-05	0.000367402
ENSG00000005238.19	FAM214B	1048.81	0.554645	0.131583	4.21517	2.5e-05	0.000371201
ENSG00000110880.10	CORO1C	5904.12	-0.445309	0.105664	-4.21437	2.5e-05	0.000372145
ENSG00000125864.11	BFSP1	56.7379	1.49781	0.355504	4.21321	2.52e-05	0.000373565
ENSG00000204054.11	LINC00963	466.193	0.635231	0.150776	4.21306	2.52e-05	0.000373565
ENSG00000084764.10	MAPRE3	272.851	-0.797172	0.18935	-4.21005	2.55e-05	0.000378213
ENSG00000114850.6	SSR3	2361.85	-0.470181	0.111831	-4.2044	2.62e-05	0.000387399
ENSG00000115419.12	GLS	2493.07	-0.640709	0.152451	-4.20271	2.64e-05	0.000389913
ENSG00000173264.13	GPR137	534.875	0.611211	0.145468	4.20168	2.65e-05	0.000391307
ENSG00000147536.11	GINS4	47.3319	-1.6888	0.402142	-4.19951	2.67e-05	0.000394673
ENSG00000167740.9	CYB5D2	517.596	0.693695	0.165292	4.19679	2.71e-05	0.000399059
ENSG00000106330.11	MOSPD3	154.67	-0.938572	0.223766	-4.19443	2.74e-05	0.000402826
ENSG00000188985.6	DHFRP1	120.643	-1.07007	0.255184	-4.19332	2.75e-05	0.000404408
ENSG00000115317.11	HTRA2	343.631	0.707729	0.169125	4.18465	2.86e-05	0.000419744
ENSG00000157870.14	FAM213B	249.846	-0.803911	0.19225	-4.18159	2.89e-05	0.000425016
ENSG00000180914.10	OXTR	2110.44	-1.30927	0.313314	-4.17877	2.93e-05	0.000429894
ENSG00000100417.11	PMM1	314.397	-0.720326	0.172517	-4.17538	2.97e-05	0.000435918
ENSG00000168393.12	DTYMK	375.302	-0.672701	0.161271	-4.17125	3.03e-05	0.000443467
ENSG00000117602.11	RCAN3	276.458	-0.745576	0.178857	-4.16855	3.07e-05	0.000447862
ENSG00000174917.8	C19orf70	293.144	-0.765742	0.183695	-4.16856	3.07e-05	0.000447862
ENSG00000099901.16	RANBP1	705.973	-0.566765	0.135994	-4.16757	3.08e-05	0.000449361
ENSG00000130816.14	DNMT1	1050.5	-0.605462	0.145316	-4.16651	3.09e-05	0.000450998
ENSG00000101230.5	ISM1	19.0795	2.65947	0.638501	4.16519	3.11e-05	0.00045319
ENSG00000188158.14	NHS	205.153	0.847051	0.203394	4.16458	3.12e-05	0.000453961
ENSG00000104738.16	MCM4	822.939	-0.599841	0.144053	-4.16403	3.13e-05	0.000454595
ENSG00000138434.16	SSFA2	2199.95	0.521621	0.125325	4.16216	3.15e-05	0.000457891
ENSG00000164309.14	CMYA5	177.061	1.0879	0.261409	4.16167	3.16e-05	0.000458432
ENSG00000132481.6	TRIM47	208.821	0.830423	0.199643	4.15955	3.19e-05	0.000462262
ENSG00000185104.19	FAF1	493.397	-0.616513	0.14827	-4.15805	3.21e-05	0.00046441
ENSG00000271614.1	LINC00936	85.9041	1.1833	0.284577	4.1581	3.21e-05	0.00046441
ENSG00000169926.9	KLF13	2045.84	0.55225	0.132876	4.15613	3.24e-05	0.000467866
ENSG00000100811.10	YY1	1767.62	0.483646	0.11643	4.15395	3.27e-05	0.000471621
ENSG00000161011.19	SQSTM1	8395.66	0.482467	0.116149	4.15386	3.27e-05	0.000471621
ENSG00000125538.11	IL1B	124.072	1.07449	0.258711	4.15325	3.28e-05	0.000472422
ENSG00000102181.19	CD99L2	1863.08	-0.50277	0.121064	-4.15292	3.28e-05	0.000472646
ENSG00000113240.12	CLK4	171.843	0.982008	0.23654	4.15156	3.3e-05	0.000475008
ENSG00000104946.10	TBC1D17	1010.38	0.520601	0.12548	4.14889	3.34e-05	0.000480111
ENSG00000002745.12	WNT16	176.069	-1.03317	0.249069	-4.14813	3.35e-05	0.000481244
ENSG00000184988.8	TMEM106A	57.0181	-1.54914	0.373573	-4.14682	3.37e-05	0.00048355
ENSG00000214706.10	IFRD2	371.084	-0.714805	0.172586	-4.14173	3.45e-05	0.000493928
ENSG00000164176.12	EDIL3	552.83	-0.682807	0.164904	-4.14063	3.46e-05	0.000495836
ENSG00000170873.18	MTSS1	256.159	0.883252	0.21337	4.13952	3.48e-05	0.000497753
ENSG00000160888.6	IER2	469.391	0.828643	0.200345	4.13608	3.53e-05	0.00050479
ENSG00000136279.18	DBNL	1431.14	-0.495078	0.119729	-4.13498	3.55e-05	0.000506523
ENSG00000169026.12	MFSD7	79.5042	-1.29416	0.312988	-4.13485	3.55e-05	0.000506523
ENSG00000144567.10	FAM134A	2348.11	0.503698	0.121839	4.13414	3.56e-05	0.000507615
ENSG00000013288.8	MAN2B2	1819.85	-0.482507	0.116755	-4.13264	3.59e-05	0.000510443
ENSG00000115232.13	ITGA4	1748.88	-0.501651	0.1214	-4.13222	3.59e-05	0.000510907
ENSG00000229951.5	FLJ31356	17.91	2.70782	0.655414	4.13146	3.6e-05	0.000512112
ENSG00000221978.11	CCNL2	2084.73	0.642039	0.15555	4.12753	3.67e-05	0.000520437
ENSG00000254682.1	RP11-660L16.2	56.8619	1.44934	0.351194	4.12689	3.68e-05	0.000521385
ENSG00000067048.16	DDX3Y	301.541	0.777423	0.188431	4.12576	3.7e-05	0.000523449
ENSG00000133794.17	ARNTL	190.907	0.888608	0.215485	4.12376	3.73e-05	0.000527286
ENSG00000140854.12	KATNB1	193.113	-0.870813	0.211175	-4.12365	3.73e-05	0.000527286
ENSG00000135622.12	SEMA4F	278.227	-0.749309	0.181864	-4.12015	3.79e-05	0.00053485
ENSG00000114423.18	CBLB	657.268	0.583889	0.141811	4.11738	3.83e-05	0.000540791
ENSG00000102317.17	RBM3	2025.1	-0.46655	0.113337	-4.11648	3.85e-05	0.000542397
ENSG00000124788.17	ATXN1	769.961	0.554578	0.134747	4.11571	3.86e-05	0.000543697
ENSG00000077150.17	NFKB2	569.303	0.587919	0.142951	4.11273	3.91e-05	0.000549742
ENSG00000188001.9	TPRG1	30.4567	2.04045	0.496107	4.11293	3.91e-05	0.000549742
ENSG00000206053.12	HN1L	438.995	-0.690359	0.167919	-4.11125	3.94e-05	0.000552737
ENSG00000163297.16	ANTXR2	3048.51	0.472564	0.114956	4.11083	3.94e-05	0.000553231
ENSG00000175573.6	C11orf68	1329.96	0.541499	0.131738	4.11041	3.95e-05	0.000553722
ENSG00000184500.14	PROS1	1928.87	0.526136	0.12804	4.10915	3.97e-05	0.000556231
ENSG00000109674.3	NEIL3	33.5774	-1.93337	0.470789	-4.10666	4.01e-05	0.000561728
ENSG00000144815.14	NXPE3	624.658	-0.592068	0.144193	-4.10606	4.02e-05	0.00056265
ENSG00000196843.15	ARID5A	860.882	0.536989	0.130826	4.10459	4.05e-05	0.000565708
ENSG00000166963.12	MAP1A	7491.88	0.449979	0.109676	4.10282	4.08e-05	0.000569543
ENSG00000025772.7	TOMM34	825.846	-0.537248	0.130987	-4.10152	4.1e-05	0.000571664
ENSG00000073605.18	GSDMB	67.9212	1.45531	0.354821	4.10155	4.1e-05	0.000571664
ENSG00000095303.14	PTGS1	1309.76	-0.649839	0.158533	-4.09908	4.15e-05	0.000576563
ENSG00000163795.13	ZNF513	296.464	0.727542	0.177492	4.099	4.15e-05	0.000576563
ENSG00000183715.13	OPCML	33.226	-2.29892	0.560862	-4.0989	4.15e-05	0.000576563
ENSG00000167671.11	UBXN6	2203.9	0.4693	0.11456	4.09655	4.19e-05	0.000581898
ENSG00000172349.16	IL16	31.7184	2.08676	0.509801	4.09329	4.25e-05	0.000589608
ENSG00000112118.17	MCM3	492.365	-0.634966	0.155192	-4.0915	4.29e-05	0.000593626
ENSG00000075340.22	ADD2	85.8192	-1.19139	0.291504	-4.08704	4.37e-05	0.000604586
ENSG00000175416.12	CLTB	1175.84	-0.5389	0.131887	-4.08607	4.39e-05	0.000606555
ENSG00000091483.6	FH	615.511	-0.573596	0.140413	-4.08506	4.41e-05	0.000608638
ENSG00000102384.13	CENPI	77.7132	-1.36678	0.33461	-4.0847	4.41e-05	0.000609024
ENSG00000197746.13	PSAP	18521.8	0.431372	0.105686	4.08163	4.47e-05	0.000616547
ENSG00000157881.13	PANK4	155.986	-0.919534	0.225317	-4.08107	4.48e-05	0.000617466
ENSG00000093072.15	CECR1	228.202	-0.856499	0.209934	-4.07986	4.51e-05	0.000620116
ENSG00000143315.6	PIGM	156.639	-0.906024	0.222155	-4.07835	4.54e-05	0.000623588
ENSG00000074416.13	MGLL	2132.84	-0.584736	0.143394	-4.07783	4.55e-05	0.000624406
ENSG00000124795.14	DEK	2007.12	-0.465285	0.114121	-4.0771	4.56e-05	0.000625778
ENSG00000073111.13	MCM2	333.001	-0.711285	0.174519	-4.07569	4.59e-05	0.000629009
ENSG00000113721.13	PDGFRB	12580.2	0.455643	0.111853	4.07359	4.63e-05	0.000634134
ENSG00000197614.10	MFAP5	1296.69	-0.670588	0.164642	-4.073	4.64e-05	0.000635149
ENSG00000171533.11	MAP6	82.5469	-1.20764	0.29666	-4.0708	4.69e-05	0.000640575
ENSG00000246985.7	SOCS2-AS1	67.7844	1.33559	0.328107	4.07059	4.69e-05	0.000640575
ENSG00000005243.9	COPZ2	1043.22	-0.545764	0.134192	-4.06703	4.76e-05	0.000649848
ENSG00000100393.9	EP300	1257.75	0.50831	0.125012	4.06609	4.78e-05	0.000651879
ENSG00000167553.14	TUBA1C	2076.44	-0.500523	0.123148	-4.06439	4.82e-05	0.000656044
ENSG00000163823.3	CCR1	14.9076	3.62805	0.893461	4.06067	4.89e-05	0.000665982
ENSG00000167641.10	PPP1R14A	27.0402	-2.37288	0.584495	-4.05971	4.91e-05	0.000668134
ENSG00000057019.15	DCBLD2	3200.16	-0.475743	0.117195	-4.05943	4.92e-05	0.000668307
ENSG00000152760.9	TCTEX1D1	24.4527	-2.23294	0.550335	-4.05742	4.96e-05	0.000673467
ENSG00000146063.18	TRIM41	592.836	0.587865	0.145031	4.05337	5.05e-05	0.000684632
ENSG00000164342.12	TLR3	91.1375	-1.17476	0.289904	-4.05226	5.07e-05	0.000687264
ENSG00000133119.12	RFC3	125.639	-1.0247	0.252953	-4.05093	5.1e-05	0.000690538
ENSG00000172819.16	RARG	1912.1	0.471215	0.116365	4.04947	5.13e-05	0.000694253
ENSG00000106683.14	LIMK1	1181.75	-0.55049	0.136055	-4.04609	5.21e-05	0.000703701
ENSG00000167074.14	TEF	445.61	0.637147	0.157487	4.04571	5.22e-05	0.000704193
ENSG00000096433.10	ITPR3	3364.84	-0.492383	0.121748	-4.04427	5.25e-05	0.000707275
ENSG00000262406.2	MMP12	93.5403	1.33676	0.330531	4.04429	5.25e-05	0.000707275
ENSG00000156017.12	C9orf41	393.384	-0.676048	0.167207	-4.04319	5.27e-05	0.000709903
ENSG00000092964.16	DPYSL2	3587.11	0.439526	0.108775	4.04069	5.33e-05	0.000716857
ENSG00000158604.14	TMED4	994.697	-0.508315	0.125996	-4.03438	5.47e-05	0.000735711
ENSG00000125347.13	IRF1	423.768	0.745373	0.184843	4.03247	5.52e-05	0.00074106
ENSG00000122566.20	HNRNPA2B1	5132.3	-0.455804	0.113064	-4.0314	5.54e-05	0.000743787
ENSG00000071626.16	DAZAP1	892.202	-0.567609	0.140821	-4.03073	5.56e-05	0.000744593
ENSG00000110318.13	CEP126	201.222	0.841176	0.208691	4.03072	5.56e-05	0.000744593
ENSG00000253729.7	PRKDC	2138.29	-0.519283	0.128844	-4.03032	5.57e-05	0.000745183
ENSG00000177570.13	SAMD12	45.6205	-1.63167	0.404998	-4.02884	5.61e-05	0.000749239
ENSG00000173209.22	AHSA2	469.631	0.790067	0.196162	4.02763	5.63e-05	0.000752433
ENSG00000152749.7	GPR180	328.436	-0.688536	0.170969	-4.02726	5.64e-05	0.000752938
ENSG00000178537.9	SLC25A20	223.585	-0.789858	0.196475	-4.02014	5.82e-05	0.000775359
ENSG00000130159.13	ECSIT	318.06	0.696522	0.173408	4.01666	5.9e-05	0.000785476
ENSG00000171503.11	ETFDH	306.318	-0.690914	0.172007	-4.01677	5.9e-05	0.000785476
ENSG00000115042.9	FAHD2A	372.296	-0.661388	0.16469	-4.01595	5.92e-05	0.000785758
ENSG00000149131.15	SERPING1	2212.22	0.455936	0.113523	4.01624	5.91e-05	0.000785758
ENSG00000151632.16	AKR1C2	977.998	0.530402	0.132068	4.01614	5.92e-05	0.000785758
ENSG00000038382.17	TRIO	3171.85	-0.476644	0.118725	-4.01468	5.95e-05	0.000789284
ENSG00000197063.10	MAFG	828.188	0.535726	0.133452	4.01437	5.96e-05	0.000789616
ENSG00000136492.8	BRIP1	58.3895	-1.3942	0.347483	-4.01228	6.01e-05	0.000795936
ENSG00000155760.2	FZD7	1387.89	0.483568	0.120548	4.01141	6.04e-05	0.00079819
ENSG00000115307.16	AUP1	936.044	0.512225	0.127752	4.00952	6.08e-05	0.000803891
ENSG00000140553.16	UNC45A	928.805	-0.522719	0.130378	-4.00927	6.09e-05	0.000804024
ENSG00000154229.11	PRKCA	1689.27	-0.470052	0.117358	-4.00528	6.19e-05	0.000817
ENSG00000151790.8	TDO2	19.0759	2.83615	0.708329	4.00401	6.23e-05	0.000820677
ENSG00000152256.13	PDK1	139.803	-0.927059	0.231757	-4.00013	6.33e-05	0.000833494
ENSG00000164035.9	EMCN	199.21	4.53626	1.13459	3.99815	6.38e-05	0.000839774
ENSG00000174343.5	CHRNA9	12.6906	3.7943	0.94926	3.99711	6.41e-05	0.00084271
ENSG00000023330.14	ALAS1	642.069	0.55441	0.138799	3.99433	6.49e-05	0.000851684
ENSG00000103335.19	PIEZO1	3715.16	-0.435975	0.109154	-3.99414	6.49e-05	0.000851684
ENSG00000116991.10	SIPA1L2	391.868	0.64039	0.160339	3.99398	6.5e-05	0.000851684
ENSG00000182831.11	C16orf72	1162.69	0.492856	0.123458	3.9921	6.55e-05	0.000857698
ENSG00000112699.10	GMDS	150.212	-0.914854	0.229181	-3.99184	6.56e-05	0.000857875
ENSG00000159259.7	CHAF1B	69.3823	-1.30872	0.327905	-3.99115	6.58e-05	0.000859635
ENSG00000004399.12	PLXND1	3342.13	0.437103	0.109533	3.9906	6.59e-05	0.000860888
ENSG00000126950.7	TMEM35	220.58	-0.902399	0.226266	-3.98823	6.66e-05	0.000868764
ENSG00000109743.10	BST1	411.895	-0.655068	0.164296	-3.98713	6.69e-05	0.000872051
ENSG00000213676.10	ATF6B	1382.62	-0.539919	0.135534	-3.98365	6.79e-05	0.000884121
ENSG00000137198.9	GMPR	163.824	-0.882925	0.221696	-3.98259	6.82e-05	0.000887334
ENSG00000141198.13	TOM1L1	104.707	-1.04246	0.26189	-3.9805	6.88e-05	0.000894359
ENSG00000094804.9	CDC6	165.931	-0.93811	0.235693	-3.98022	6.89e-05	0.000894643
ENSG00000118816.9	CCNI	3485.36	0.45211	0.113598	3.97993	6.89e-05	0.000894961
ENSG00000186480.12	INSIG1	8169.75	0.537877	0.135181	3.97894	6.92e-05	0.000897901
ENSG00000183458.13	RP11-958N24.1	268.758	0.737262	0.185303	3.97869	6.93e-05	0.000898061
ENSG00000103066.12	PLA2G15	654.657	-0.572646	0.143987	-3.97707	6.98e-05	0.000903423
ENSG00000164056.10	SPRY1	153.792	0.992637	0.249614	3.97669	6.99e-05	0.000904095
ENSG00000242265.5	PEG10	492.468	-0.656932	0.165255	-3.97527	7.03e-05	0.000908705
ENSG00000185187.12	SIGIRR	129.92	-0.989001	0.248814	-3.97486	7.04e-05	0.000909509
ENSG00000167670.15	CHAF1A	183.277	-0.865549	0.217899	-3.97224	7.12e-05	0.000918762
ENSG00000093009.9	CDC45	62.4308	-1.39515	0.351306	-3.97133	7.15e-05	0.000920044
ENSG00000129173.12	E2F8	18.1693	-2.59513	0.653473	-3.97129	7.15e-05	0.000920044
ENSG00000173575.18	CHD2	1030.53	0.521663	0.131345	3.97169	7.14e-05	0.000920044
ENSG00000187678.8	SPRY4	475.315	0.834507	0.210665	3.9613	7.45e-05	0.000958583
ENSG00000107959.15	PITRM1	1071.36	-0.523044	0.132074	-3.96024	7.49e-05	0.000962007
ENSG00000235770.5	LINC00607	86.9133	1.14055	0.288025	3.95991	7.5e-05	0.000962518
ENSG00000005189.19	AC004381.6	58.9255	-1.36824	0.345749	-3.95732	7.58e-05	0.000972177
ENSG00000182612.10	TSPAN10	274.857	-0.782557	0.197785	-3.9566	7.6e-05	0.00097428
ENSG00000142178.7	SIK1	287.886	-0.938358	0.237292	-3.95444	7.67e-05	0.000982261
ENSG00000020181.17	ADGRA2	3873.65	-0.442403	0.111899	-3.9536	7.7e-05	0.000984023
ENSG00000059573.8	ALDH18A1	1055.71	-0.500782	0.126659	-3.95379	7.69e-05	0.000984023
ENSG00000129566.12	TEP1	564.696	0.563931	0.142844	3.94789	7.88e-05	0.00100694
ENSG00000100968.13	NFATC4	2635.18	0.499587	0.126576	3.94694	7.92e-05	0.00101007
ENSG00000184792.15	OSBP2	108.213	-1.05777	0.268131	-3.94498	7.98e-05	0.00101752
ENSG00000127947.15	PTPN12	1360.51	0.480775	0.121896	3.94416	8.01e-05	0.00101944
ENSG00000234664.1	HMGN2P5	149.482	-0.916447	0.232358	-3.94411	8.01e-05	0.00101944
ENSG00000038002.8	AGA	301.455	-0.68631	0.174025	-3.94375	8.02e-05	0.00102011
ENSG00000271254.6	AC240274.1	328.2	0.698918	0.177242	3.94329	8.04e-05	0.00102119
ENSG00000100325.14	ASCC2	550.394	-0.619651	0.157169	-3.94259	8.06e-05	0.00102334
ENSG00000106009.15	BRAT1	633.938	0.570803	0.144825	3.94132	8.1e-05	0.00102787
ENSG00000102547.18	CAB39L	402.562	0.709938	0.180247	3.93869	8.19e-05	0.00103833
ENSG00000228060.1	RP11-69E11.8	12.6377	3.40936	0.866032	3.93676	8.26e-05	0.00104581
ENSG00000054356.13	PTPRN	190.159	0.956776	0.24312	3.9354	8.31e-05	0.00105086
ENSG00000139263.11	LRIG3	633.177	-0.600468	0.152639	-3.9339	8.36e-05	0.00105657
ENSG00000113805.8	CNTN3	784.469	-0.531125	0.135026	-3.9335	8.37e-05	0.00105743
ENSG00000101347.8	SAMHD1	467.573	-0.713988	0.181552	-3.93268	8.4e-05	0.00106003
ENSG00000118217.5	ATF6	817.547	-0.544523	0.138475	-3.9323	8.41e-05	0.00106003
ENSG00000166888.10	STAT6	5115.05	0.41411	0.10531	3.9323	8.41e-05	0.00106003
ENSG00000136866.13	ZFP37	88.2338	1.13923	0.289885	3.92993	8.5e-05	0.00106942
ENSG00000198517.9	MAFK	611.324	0.605349	0.154042	3.92977	8.5e-05	0.00106942
ENSG00000065328.16	MCM10	43.8502	-1.61869	0.412121	-3.92771	8.58e-05	0.00107772
ENSG00000243716.10	NPIPB5	548.733	0.696615	0.17747	3.92525	8.66e-05	0.00108789
ENSG00000056972.18	TRAF3IP2	1004.67	0.509062	0.129708	3.92468	8.68e-05	0.00108955
ENSG00000133110.14	POSTN	2280.47	-0.439022	0.111916	-3.92279	8.75e-05	0.00109719
ENSG00000138735.15	PDE5A	706.57	-0.562877	0.143527	-3.92174	8.79e-05	0.00110109
ENSG00000122786.19	CALD1	17276.4	-0.467121	0.119125	-3.92128	8.81e-05	0.00110134
ENSG00000167191.11	GPRC5B	229.866	0.76604	0.19535	3.92138	8.8e-05	0.00110134
ENSG00000103966.9	EHD4	720.302	-0.586901	0.149715	-3.92011	8.85e-05	0.00110574
ENSG00000162909.17	CAPN2	10059.6	-0.412985	0.105366	-3.91953	8.87e-05	0.00110748
ENSG00000111450.13	STX2	724.57	-0.539436	0.137639	-3.9192	8.88e-05	0.0011081
ENSG00000130309.10	COLGALT1	2836.63	-0.445782	0.113783	-3.91783	8.93e-05	0.00111278
ENSG00000174370.9	C11orf45	62.6564	-1.3964	0.356427	-3.91778	8.94e-05	0.00111278
ENSG00000274615.1	CH17-258A22.4	81.3792	1.14823	0.293147	3.91692	8.97e-05	0.00111582
ENSG00000221968.8	FADS3	1893.61	0.630032	0.160878	3.91622	8.99e-05	0.00111815
ENSG00000231711.2	LINC00899	68.0021	1.26489	0.323156	3.91418	9.07e-05	0.00112669
ENSG00000075426.11	FOSL2	2783.06	0.520644	0.133159	3.90994	9.23e-05	0.00114477
ENSG00000106397.11	PLOD3	2396.77	-0.480373	0.122871	-3.90959	9.25e-05	0.00114477
ENSG00000116560.10	SFPQ	2186.72	-0.527819	0.135007	-3.90958	9.25e-05	0.00114477
ENSG00000134294.13	SLC38A2	12216.8	0.409678	0.104789	3.90953	9.25e-05	0.00114477
ENSG00000139697.11	SBNO1	921.61	0.516733	0.132198	3.90878	9.28e-05	0.00114739
ENSG00000102445.18	KIAA0226L	136.263	0.973278	0.249056	3.90786	9.31e-05	0.0011508
ENSG00000198363.15	ASPH	9563.19	-0.423081	0.108357	-3.9045	9.44e-05	0.00116593
ENSG00000114796.15	KLHL24	519.339	0.569769	0.146013	3.90218	9.53e-05	0.00117621
ENSG00000159202.17	UBE2Z	2361.71	0.435996	0.111842	3.89834	9.69e-05	0.00119403
ENSG00000239779.6	WBP1	72.6763	1.30623	0.335442	3.89406	9.86e-05	0.00121428
ENSG00000123146.19	ADGRE5	585.003	-0.58008	0.148989	-3.89343	9.88e-05	0.00121645
ENSG00000089060.11	SLC8B1	268.274	-0.74086	0.190383	-3.89141	9.97e-05	0.00122517
ENSG00000248905.8	FMN1	460.414	0.604716	0.155402	3.8913	9.97e-05	0.00122517
ENSG00000129250.11	KIF1C	4673.24	0.417767	0.107387	3.89029	0.000100123	0.00122924
ENSG00000115760.13	BIRC6	988.237	-0.49847	0.128251	-3.88668	0.000101625	0.00124662
ENSG00000133818.12	RRAS2	1913.46	-0.484527	0.12467	-3.88649	0.000101705	0.00124662
ENSG00000026297.15	RNASET2	123.369	-0.958515	0.246666	-3.88588	0.000101961	0.00124873
ENSG00000101003.9	GINS1	56.0948	-1.36047	0.35022	-3.88462	0.000102489	0.00125417
ENSG00000152217.16	SETBP1	286.479	0.720378	0.185479	3.88388	0.000102804	0.00125699
ENSG00000219481.10	NBPF1	632.918	0.588962	0.151913	3.87697	0.000105767	0.00129216
ENSG00000146457.14	WTAP	1103.17	0.508079	0.131065	3.87655	0.000105948	0.00129331
ENSG00000134575.9	ACP2	305.797	-0.718241	0.185359	-3.87487	0.00010668	0.00130012
ENSG00000141965.4	FEM1A	20.4609	2.31984	0.598686	3.87488	0.000106679	0.00130012
ENSG00000162413.16	KLHL21	1607.92	0.495107	0.127789	3.8744	0.000106888	0.00130159
ENSG00000164776.9	PHKG1	49.381	1.47436	0.380758	3.87217	0.00010787	0.00131248
ENSG00000127920.5	GNG11	1924.92	0.536167	0.138487	3.87161	0.000108121	0.00131446
ENSG00000067365.14	METTL22	224.671	-0.748853	0.193475	-3.87054	0.000108594	0.00131913
ENSG00000153044.9	CENPH	91.6711	-1.08912	0.281449	-3.8697	0.000108969	0.00132262
ENSG00000139722.6	VPS37B	367.175	0.634974	0.164303	3.86464	0.000111251	0.00134922
ENSG00000143850.12	PLEKHA6	97.6147	1.04552	0.270656	3.8629	0.000112048	0.00135777
ENSG00000130477.14	UNC13A	10.2294	4.1364	1.07126	3.86126	0.000112805	0.00136584
ENSG00000214940.8	NPIPA8	218.624	0.830991	0.215278	3.86008	0.000113349	0.00137131
ENSG00000007237.18	GAS7	95.8046	1.05411	0.273216	3.85816	0.000114244	0.00138102
ENSG00000088448.14	ANKRD10	528.284	0.60997	0.158113	3.85781	0.000114407	0.00138188
ENSG00000111843.13	TMEM14C	1183.51	-0.475697	0.123325	-3.85726	0.000114663	0.00138385
ENSG00000105810.9	CDK6	748.964	-0.519472	0.134844	-3.85238	0.000116973	0.00140944
ENSG00000126107.14	HECTD3	1139.21	0.491654	0.127618	3.85255	0.000116893	0.00140944
ENSG00000115234.10	SNX17	1557.98	-0.467338	0.121346	-3.85128	0.000117503	0.00141468
ENSG00000112029.9	FBXO5	105.651	-1.02298	0.265741	-3.84955	0.000118333	0.00142352
ENSG00000129317.14	PUS7L	323.413	-0.754725	0.196213	-3.84645	0.000119843	0.00143936
ENSG00000132823.10	OSER1	659.336	0.535948	0.139335	3.84649	0.000119824	0.00143936
ENSG00000115875.18	SRSF7	765.862	-0.525504	0.136647	-3.8457	0.00012021	0.00144261
ENSG00000052723.11	SIKE1	419.822	-0.598002	0.155634	-3.84236	0.000121857	0.0014576
ENSG00000106868.16	SUSD1	466.293	-0.579846	0.150908	-3.84238	0.000121845	0.0014576
ENSG00000122515.14	ZMIZ2	948.452	0.501192	0.130429	3.84264	0.000121717	0.0014576
ENSG00000162702.7	ZNF281	860.606	0.538353	0.140119	3.84211	0.000121981	0.0014576
ENSG00000164985.14	PSIP1	823.162	-0.552762	0.143874	-3.84198	0.000122045	0.0014576
ENSG00000229807.9	XIST	395.448	-0.837363	0.217928	-3.84239	0.000121844	0.0014576
ENSG00000110721.11	CHKA	172.306	0.816193	0.212466	3.84152	0.000122274	0.00145917
ENSG00000198055.10	GRK6	182.764	-0.795928	0.207272	-3.84001	0.000123027	0.00146699
ENSG00000265688.1	MAFG-AS1	23.222	-2.1322	0.555371	-3.83923	0.000123422	0.00147052
ENSG00000104872.10	PIH1D1	431.116	0.599914	0.156268	3.839	0.000123536	0.0014707
ENSG00000148606.12	POLR3A	384.197	-0.652399	0.170081	-3.83582	0.000125145	0.00148676
ENSG00000166451.13	CENPN	113.443	-0.992954	0.258865	-3.8358	0.000125154	0.00148676
ENSG00000198467.13	TPM2	6820.52	-0.561636	0.146422	-3.83575	0.000125184	0.00148676
ENSG00000172354.9	GNB2	2889.79	0.43736	0.114047	3.83491	0.000125608	0.00149061
ENSG00000023171.14	GRAMD1B	482.539	0.641119	0.167299	3.83219	0.00012701	0.00150365
ENSG00000099804.8	CDC34	604.643	0.547141	0.14277	3.83234	0.000126931	0.00150365
ENSG00000165661.15	QSOX2	237.6	-0.753693	0.196672	-3.83224	0.000126983	0.00150365
ENSG00000116044.15	NFE2L2	1999.17	0.459117	0.119822	3.83167	0.000127278	0.00150563
ENSG00000107249.21	GLIS3	416.095	0.619263	0.161659	3.83066	0.000127799	0.0015106
ENSG00000167994.11	RAB3IL1	919.53	0.519202	0.135575	3.82963	0.000128335	0.00151573
ENSG00000231925.11	TAPBP	1460.49	-0.491409	0.12837	-3.82808	0.000129148	0.00152413
ENSG00000055163.18	CYFIP2	181.783	-0.92587	0.241941	-3.82684	0.000129799	0.00152956
ENSG00000090565.15	RAB11FIP3	1420.68	0.481582	0.125844	3.82681	0.000129813	0.00152956
ENSG00000083857.13	FAT1	5207.39	0.409693	0.107085	3.82588	0.000130307	0.00153417
ENSG00000198168.8	SVIP	59.4962	-1.36714	0.357477	-3.82442	0.000131078	0.00154203
ENSG00000173530.5	TNFRSF10D	846.898	0.525885	0.137515	3.82421	0.000131192	0.00154215
ENSG00000078725.12	BRINP1	107.021	1.0899	0.285229	3.82115	0.000132832	0.00155993
ENSG00000204536.13	CCHCR1	207.252	-0.790759	0.206951	-3.821	0.000132913	0.00155993
ENSG00000104983.8	CCDC61	58.7442	-1.33533	0.349515	-3.82052	0.00013317	0.00156171
ENSG00000108468.14	CBX1	934.47	-0.50266	0.131632	-3.81867	0.000134172	0.00157222
ENSG00000169255.13	B3GALNT1	169.322	-0.835388	0.218818	-3.81774	0.000134682	0.00157696
ENSG00000130717.12	UCK1	504.32	0.576583	0.151052	3.8171	0.000135028	0.00157978
ENSG00000185480.11	PARPBP	45.7536	-1.47546	0.386618	-3.81633	0.000135449	0.00158346
ENSG00000248698.5	LINC01085	63.9595	-1.28218	0.33655	-3.80976	0.000139102	0.00162489
ENSG00000165244.6	ZNF367	192.38	-0.89089	0.233929	-3.80837	0.000139886	0.00163277
ENSG00000172889.15	EGFL7	87.1944	-1.08445	0.284814	-3.80759	0.000140326	0.00163662
ENSG00000099331.13	MYO9B	2195.87	0.44674	0.117403	3.80517	0.000141708	0.00165145
ENSG00000007384.15	RHBDF1	1463.2	0.451961	0.118803	3.80428	0.000142219	0.00165558
ENSG00000035664.11	DAPK2	302.634	0.766129	0.201392	3.80416	0.000142284	0.00165558
ENSG00000149930.17	TAOK2	1281.53	0.468062	0.123048	3.8039	0.000142434	0.00165603
ENSG00000132386.10	SERPINF1	2474.62	0.56305	0.148152	3.80048	0.000144417	0.00167778
ENSG00000142661.18	MYOM3	15.1687	2.79735	0.73634	3.79899	0.000145287	0.00168658
ENSG00000175938.6	ORAI3	232.277	-0.764644	0.201289	-3.79874	0.000145434	0.00168697
ENSG00000070778.12	PTPN21	892.186	0.524405	0.138079	3.79786	0.00014595	0.00169163
ENSG00000129757.12	CDKN1C	58.0941	1.34438	0.354062	3.79702	0.000146443	0.00169604
ENSG00000123739.10	PLA2G12A	415.95	-0.596656	0.157184	-3.79592	0.000147097	0.00169984
ENSG00000131828.13	PDHA1	664.383	-0.53293	0.140397	-3.79589	0.000147113	0.00169984
ENSG00000153714.5	LURAP1L	415.116	0.644048	0.169659	3.79614	0.000146968	0.00169984
ENSG00000092036.16	HAUS4	37.2328	-1.71842	0.45285	-3.79468	0.000147836	0.00170686
ENSG00000170006.11	TMEM154	449.815	0.602687	0.158958	3.79149	0.000149747	0.00172759
ENSG00000103226.17	NOMO3	1166.56	-0.466906	0.123178	-3.7905	0.000150343	0.00173135
ENSG00000161544.9	CYGB	182.687	0.793211	0.209263	3.79049	0.000150348	0.00173135
ENSG00000171307.18	ZDHHC16	506.464	-0.564879	0.14903	-3.79037	0.000150421	0.00173135
ENSG00000038427.15	VCAN	3447.45	0.585153	0.154425	3.78923	0.000151114	0.00173798
ENSG00000006459.10	KDM7A	142.506	0.932407	0.246096	3.7888	0.000151379	0.0017397
ENSG00000148297.15	MED22	386.061	-0.613988	0.162153	-3.78646	0.000152806	0.00175474
ENSG00000262655.3	SPON1	121.648	1.1534	0.304754	3.78469	0.000153903	0.00176598
ENSG00000106546.12	AHR	2500.83	0.429936	0.113642	3.78325	0.000154793	0.00177482
ENSG00000218510.5	LINC00339	131.467	0.936448	0.24765	3.78133	0.000155991	0.00178719
ENSG00000183160.8	TMEM119	10541.9	0.400147	0.105889	3.77892	0.000157509	0.0018032
ENSG00000178425.13	NT5DC1	258.905	-0.687913	0.182106	-3.77754	0.000158388	0.00181187
ENSG00000116497.17	S100PBP	483.62	0.56863	0.15054	3.77727	0.000158558	0.00181242
ENSG00000146242.8	TPBG	1896.96	0.430615	0.114058	3.7754	0.000159752	0.00182467
ENSG00000121289.17	CEP89	700.335	0.53622	0.142179	3.77145	0.000162302	0.00185238
ENSG00000130520.10	LSM4	734.583	-0.506122	0.134317	-3.76812	0.00016448	0.0018758
ENSG00000051825.14	MPHOSPH9	185.664	-0.78032	0.207289	-3.7644	0.00016695	0.00190107
ENSG00000243701.5	LINC00883	130.34	-0.898169	0.238589	-3.76451	0.000166878	0.00190107
ENSG00000143028.8	SYPL2	677.473	-0.585277	0.155568	-3.7622	0.000168423	0.00191637
ENSG00000114942.13	EEF1B2	2018.02	-0.448353	0.119199	-3.76137	0.000168982	0.00192127
ENSG00000164307.12	ERAP1	461.17	-0.572083	0.152102	-3.76117	0.00016912	0.00192137
ENSG00000253305.2	PCDHGB6	115.165	0.955864	0.254168	3.76075	0.000169402	0.00192311
ENSG00000054983.16	GALC	706.46	0.553539	0.14721	3.7602	0.00016978	0.00192593
ENSG00000119139.16	TJP2	760.888	-0.590267	0.156989	-3.75992	0.000169967	0.00192659
ENSG00000106404.13	CLDN15	92.4935	1.11158	0.295928	3.75624	0.000172483	0.00195363
ENSG00000144647.5	POMGNT2	159.21	-0.82334	0.219305	-3.75431	0.00017382	0.00196676
ENSG00000161277.10	THAP8	142.018	-0.904695	0.240983	-3.75419	0.000173906	0.00196676
ENSG00000164104.11	HMGB2	796.098	-0.517446	0.13793	-3.75151	0.000175776	0.00198641
ENSG00000206190.11	ATP10A	587.575	-0.587933	0.156728	-3.75129	0.00017593	0.00198664
ENSG00000157020.17	SEC13	1715.32	-0.440799	0.117527	-3.75061	0.000176401	0.00199045
ENSG00000146674.14	IGFBP3	21702.7	0.395387	0.10543	3.75023	0.000176674	0.00199203
ENSG00000078053.16	AMPH	454.722	0.605711	0.161523	3.74999	0.000176839	0.00199237
ENSG00000179242.15	CDH4	178.996	-0.854073	0.227785	-3.74947	0.000177207	0.00199502
ENSG00000125534.9	PPDPF	1726.84	-0.451566	0.120454	-3.74885	0.000177647	0.00199846
ENSG00000145908.12	ZNF300	109.066	0.985672	0.263037	3.74728	0.000178764	0.00200951
ENSG00000173218.14	VANGL1	565.788	-0.547537	0.146207	-3.74493	0.000180443	0.00202685
ENSG00000184232.8	OAF	1895.18	0.504158	0.134657	3.744	0.000181112	0.00203285
ENSG00000100116.16	GCAT	117.149	-1.01414	0.270974	-3.74257	0.000182146	0.00204291
ENSG00000135678.11	CPM	63.9412	1.23274	0.329662	3.73941	0.000184453	0.00206723
ENSG00000090238.11	YPEL3	716.789	0.515223	0.137855	3.73742	0.000185919	0.0020821
ENSG00000131153.8	GINS2	57.3501	-1.30899	0.350333	-3.73642	0.000186656	0.00208879
ENSG00000087253.11	LPCAT2	591.9	0.535248	0.143286	3.73552	0.000187324	0.00209056
ENSG00000166479.9	TMX3	1684.09	-0.446313	0.119463	-3.73601	0.000186964	0.00209056
ENSG00000173039.18	RELA	1370.76	0.453342	0.121362	3.73546	0.000187375	0.00209056
ENSG00000176055.9	MBLAC2	119.031	-0.961112	0.257279	-3.73568	0.00018721	0.00209056
ENSG00000146828.17	SLC12A9	414.337	-0.624473	0.167197	-3.73495	0.000187752	0.002091
ENSG00000182195.7	LDOC1	514.654	-0.566813	0.151764	-3.73484	0.000187835	0.002091
ENSG00000224397.5	LINC01272	80.2307	1.18971	0.318514	3.73519	0.000187573	0.002091
ENSG00000242193.9	RP11-568K15.1	214.225	-0.749383	0.20084	-3.73124	0.000190542	0.00211955
ENSG00000213300.5	HNRNPA3P6	762.723	-0.525726	0.140933	-3.73033	0.000191227	0.00212558
ENSG00000119318.12	RAD23B	5956.43	-0.437443	0.117354	-3.72754	0.000193356	0.00214765
ENSG00000019991.15	HGF	335.488	-0.71431	0.191774	-3.72476	0.000195501	0.00216986
ENSG00000110811.19	P3H3	1405.58	-0.475703	0.127771	-3.7231	0.000196792	0.00218256
ENSG00000166603.4	MC4R	63.6111	1.24549	0.335007	3.71779	0.000200976	0.00222732
ENSG00000165282.13	PIGO	219.699	-0.744232	0.200372	-3.71426	0.000203803	0.00225697
ENSG00000272333.5	KMT2B	604.784	0.587859	0.158299	3.71361	0.000204326	0.00226107
ENSG00000156471.12	PTDSS1	810.218	-0.521934	0.14063	-3.71139	0.000206125	0.0022793
ENSG00000067177.14	PHKA1	50.6768	-1.38074	0.372098	-3.71068	0.000206707	0.00228403
ENSG00000137309.19	HMGA1	4673.57	-0.514565	0.138728	-3.70917	0.000207941	0.00229598
ENSG00000184897.5	H1FX	323.554	0.76164	0.205356	3.70888	0.000208181	0.00229692
ENSG00000008283.15	CYB561	568.886	-0.542945	0.146477	-3.70669	0.000209988	0.00231514
ENSG00000103496.14	STX4	969.248	0.470572	0.127017	3.70478	0.000211575	0.00233092
ENSG00000186871.6	ERCC6L	36.7792	-1.94433	0.525138	-3.70252	0.000213469	0.00235005
ENSG00000212747.4	FAM127C	483.734	-0.552276	0.14923	-3.70084	0.000214888	0.00236393
ENSG00000168496.3	FEN1	279.968	-0.738054	0.199492	-3.69967	0.000215879	0.00237307
ENSG00000136810.12	TXN	2735.87	0.42737	0.115527	3.6993	0.000216194	0.00237479
ENSG00000053254.15	FOXN3	893.763	0.554376	0.149901	3.69829	0.000217054	0.00238248
ENSG00000233966.1	UBE2SP1	103.515	-1.03379	0.279606	-3.69732	0.000217888	0.00238988
ENSG00000105088.8	OLFM2	116.922	1.19983	0.324644	3.69584	0.000219163	0.0024021
ENSG00000068724.15	TTC7A	797.565	0.517958	0.140209	3.69418	0.000220601	0.00241608
ENSG00000039319.16	ZFYVE16	816.279	0.514169	0.139271	3.69186	0.000222617	0.00243637
ENSG00000181264.8	TMEM136	115.58	-0.973586	0.263825	-3.69028	0.000224009	0.00244981
ENSG00000206262.8	FOXL2NB	298.98	0.668269	0.181149	3.68905	0.00022509	0.00245983
ENSG00000228594.3	C1orf233	287.228	-0.658111	0.178428	-3.68838	0.000225684	0.00246452
ENSG00000149256.14	TENM4	374.545	-0.68294	0.185174	-3.68811	0.000225928	0.00246538
ENSG00000115170.13	ACVR1	1587.98	0.443777	0.120415	3.6854	0.000228346	0.00248994
ENSG00000173221.13	GLRX	756.438	0.504032	0.13678	3.68499	0.000228707	0.00249206
ENSG00000144191.11	CNGA3	9.25735	4.34421	1.17919	3.68408	0.000229533	0.00249923
ENSG00000102174.8	PHEX	82.175	1.34042	0.363861	3.68387	0.000229716	0.00249939
ENSG00000118705.16	RPN2	3372.64	-0.400023	0.108605	-3.68329	0.000230244	0.00250149
ENSG00000144554.10	FANCD2	41.1449	-1.51963	0.412565	-3.68336	0.000230177	0.00250149
ENSG00000133026.12	MYH10	1918.37	-0.433185	0.11767	-3.68135	0.000232	0.00251874
ENSG00000146411.5	SLC2A12	91.6679	1.1357	0.308528	3.68101	0.000232311	0.00252027
ENSG00000114023.15	FAM162A	199.991	-0.82313	0.223682	-3.67992	0.000233309	0.00252926
ENSG00000177565.15	TBL1XR1	1461.83	0.459215	0.124812	3.67926	0.00023391	0.00253394
ENSG00000168615.11	ADAM9	6520.43	-0.405803	0.11032	-3.67842	0.000234684	0.00254048
ENSG00000173559.12	NABP1	1371.03	0.488371	0.132784	3.67792	0.00023514	0.00254357
ENSG00000110066.14	SUV420H1	360.254	0.599197	0.163011	3.6758	0.000237106	0.00256298
ENSG00000163071.10	SPATA18	1490.41	0.539806	0.146879	3.67518	0.000237681	0.00256734
ENSG00000170485.16	NPAS2	116.786	-0.978294	0.266381	-3.67254	0.000240148	0.00259023
ENSG00000232442.1	CTD-3184A7.4	54.2345	1.3493	0.367393	3.67263	0.000240063	0.00259023
ENSG00000089847.12	ANKRD24	67.3779	1.23292	0.335997	3.66944	0.00024308	0.00261996
ENSG00000159640.14	ACE	420.244	-0.597017	0.162736	-3.66861	0.000243868	0.00262656
ENSG00000164099.3	PRSS12	924.446	-0.475262	0.129574	-3.66788	0.000244567	0.00263219
ENSG00000054965.10	FAM168A	1026.54	0.481632	0.131382	3.6659	0.000246474	0.00265079
ENSG00000105643.9	ARRDC2	174.345	0.773861	0.21111	3.66567	0.000246689	0.0026512
ENSG00000164930.11	FZD6	949.003	-0.518283	0.141447	-3.66415	0.00024816	0.00266509
ENSG00000064607.16	SUGP2	1011.43	-0.556406	0.151947	-3.66185	0.000250404	0.00268532
ENSG00000134363.11	FST	3122.77	-0.542829	0.148237	-3.66189	0.000250365	0.00268532
ENSG00000134970.13	TMED7	1422.3	-0.433997	0.118549	-3.6609	0.000251331	0.00269332
ENSG00000050767.15	COL23A1	22.7703	2.14421	0.58593	3.6595	0.000252703	0.00270608
ENSG00000187231.13	SESTD1	651.362	0.549363	0.150225	3.65692	0.000255264	0.00273154
ENSG00000184381.18	PLA2G6	128.567	0.907673	0.248263	3.6561	0.000256083	0.00273834
ENSG00000102575.10	ACP5	267.373	0.721119	0.197335	3.65429	0.000257894	0.00275573
ENSG00000110917.7	MLEC	2346.38	-0.435242	0.119147	-3.653	0.000259198	0.00276768
ENSG00000163608.14	C3orf17	565.21	0.535099	0.14649	3.65281	0.000259384	0.00276769
ENSG00000141034.9	GID4	565.658	0.520885	0.142685	3.6506	0.000261625	0.00278961
ENSG00000108187.15	PBLD	233.443	0.691677	0.189542	3.6492	0.000263058	0.00280289
ENSG00000116957.12	TBCE	408.128	-0.582121	0.159628	-3.64674	0.000265588	0.00282581
ENSG00000158966.13	CACHD1	277.043	0.69199	0.189748	3.64688	0.000265442	0.00282581
ENSG00000104415.13	WISP1	221.215	0.738629	0.202698	3.64399	0.00026844	0.00285412
ENSG00000253227.1	RP11-383J24.1	20.3464	2.21804	0.608716	3.64381	0.000268635	0.00285415
ENSG00000204256.12	BRD2	2721.96	0.406479	0.111584	3.64282	0.000269668	0.00286309
ENSG00000154930.14	ACSS1	191.272	-0.747803	0.205384	-3.64099	0.000271589	0.00288085
ENSG00000212907.2	MT-ND4L	975.721	0.476035	0.130748	3.64086	0.000271728	0.00288085
ENSG00000077684.15	JADE1	241.007	-0.690726	0.189757	-3.64006	0.000272573	0.00288777
ENSG00000074935.13	TUBE1	134.041	-0.904607	0.248657	-3.63797	0.000274797	0.00290926
ENSG00000130005.11	GAMT	448.548	-0.5558	0.152802	-3.63738	0.000275423	0.00291382
ENSG00000115548.16	KDM3A	466.698	0.549407	0.151092	3.63623	0.000276652	0.00291648
ENSG00000158008.9	EXTL1	46.4852	-1.38919	0.382012	-3.6365	0.000276363	0.00291648
ENSG00000184208.10	C22orf46	428.086	0.586903	0.161401	3.6363	0.000276582	0.00291648
ENSG00000186298.11	PPP1CC	1387.71	-0.468042	0.12869	-3.63696	0.000275874	0.00291648
ENSG00000228649.8	AC005682.5	46.5741	1.39863	0.384609	3.63651	0.000276361	0.00291648
ENSG00000109762.15	SNX25	354.539	-0.596888	0.164244	-3.63417	0.000278882	0.00293618
ENSG00000196526.10	AFAP1	1981.2	-0.427803	0.117718	-3.63414	0.000278915	0.00293618
ENSG00000059588.9	TARBP1	320.145	-0.624564	0.17203	-3.63056	0.000282812	0.00297511
ENSG00000185164.14	NOMO2	3167.64	-0.400939	0.110478	-3.62914	0.000284365	0.00298934
ENSG00000274276.4	CBS	80.982	-1.17217	0.323241	-3.6263	0.000287512	0.00302029
ENSG00000128918.14	ALDH1A2	39.3963	1.71323	0.472667	3.62461	0.000289402	0.0030364
ENSG00000167775.10	CD320	131.942	-0.858079	0.23674	-3.62456	0.000289453	0.0030364
ENSG00000121440.14	PDZRN3	1297.95	0.507256	0.139958	3.62435	0.000289694	0.0030368
ENSG00000089006.16	SNX5	923.567	-0.46357	0.127922	-3.62384	0.000290258	0.00303857
ENSG00000185650.9	ZFP36L1	9312.47	0.383245	0.105757	3.62383	0.000290271	0.00303857
ENSG00000154065.16	ANKRD29	551.153	0.654927	0.180746	3.62347	0.000290679	0.00304072
ENSG00000280206.1	CTB-193M12.5	19.9478	-2.33827	0.645542	-3.62218	0.000292133	0.00305378
ENSG00000123496.7	IL13RA2	386.712	1.5026	0.414871	3.62185	0.000292506	0.00305554
ENSG00000099251.14	HSD17B7P2	65.7765	1.1964	0.330425	3.62078	0.000293713	0.00306601
ENSG00000120137.6	PANK3	1372.57	0.440538	0.121678	3.62051	0.000294026	0.00306712
ENSG00000206538.7	VGLL3	5478.14	-0.437362	0.120821	-3.61993	0.000294685	0.00307185
ENSG00000131504.15	DIAPH1	2043.19	0.430354	0.118928	3.61862	0.000296184	0.00308531
ENSG00000009830.11	POMT2	361.613	-0.59985	0.165789	-3.61816	0.000296701	0.00308652
ENSG00000224032.6	EPB41L4A-AS1	163.11	0.836813	0.231282	3.61815	0.000296713	0.00308652
ENSG00000163947.11	ARHGEF3	475.44	0.555696	0.15364	3.61688	0.000298176	0.00309957
ENSG00000095002.12	MSH2	325.452	-0.620747	0.171784	-3.61353	0.000302053	0.00313769
ENSG00000204217.12	BMPR2	1621.45	-0.445709	0.123388	-3.61225	0.00030355	0.00315105
ENSG00000196456.8	ZNF775	246.237	0.681209	0.188606	3.61182	0.00030406	0.00315415
ENSG00000100614.17	PPM1A	1037.02	0.453597	0.125604	3.61133	0.000304626	0.00315762
ENSG00000135525.18	MAP7	203.457	1.00161	0.277363	3.61117	0.000304818	0.00315762
ENSG00000154380.16	ENAH	3338.29	0.437994	0.121399	3.6079	0.00030868	0.00319318
ENSG00000185009.12	AP3M1	838.455	-0.471063	0.130558	-3.60806	0.000308493	0.00319318
ENSG00000140391.14	TSPAN3	1838.87	-0.438094	0.121553	-3.60413	0.000313195	0.00323765
ENSG00000231672.6	DIRC3	21.633	2.07928	0.577244	3.60208	0.000315683	0.00326111
ENSG00000197006.13	METTL9	3048.68	0.40509	0.1125	3.60079	0.000317252	0.00327505
ENSG00000189007.15	ADAT2	57.2128	-1.25124	0.347541	-3.60026	0.000317899	0.00327947
ENSG00000125821.11	DTD1	476.077	-0.538772	0.149682	-3.59945	0.00031889	0.00328741
ENSG00000131238.16	PPT1	958.77	-0.508611	0.141353	-3.59815	0.000320489	0.00330161
ENSG00000133250.13	ZNF414	195.451	0.734601	0.204236	3.59683	0.000322123	0.00331616
ENSG00000196998.15	WDR45	225.476	0.695254	0.193376	3.59534	0.000323966	0.00333282
ENSG00000108528.13	SLC25A11	393.688	-0.620698	0.17275	-3.59303	0.000326854	0.00335791
ENSG00000114923.16	SLC4A3	153.302	-0.970743	0.270167	-3.59312	0.000326745	0.00335791
ENSG00000111802.13	TDP2	773.543	0.556907	0.15501	3.59273	0.000327238	0.00335953
ENSG00000184384.13	MAML2	746.758	0.514561	0.143247	3.59213	0.00032798	0.00336484
ENSG00000138668.18	HNRNPD	1819.24	-0.435034	0.121224	-3.58869	0.000332343	0.00340726
ENSG00000157193.14	LRP8	242.75	-0.778422	0.216992	-3.58733	0.000334083	0.00342274
ENSG00000163975.11	MFI2	49.4692	-1.35559	0.377924	-3.58694	0.00033458	0.00342548
ENSG00000164237.8	CMBL	1221.44	0.504078	0.140621	3.58466	0.000337518	0.00345319
ENSG00000141933.9	TPGS1	95.4565	1.04126	0.290679	3.58217	0.000340751	0.00348388
ENSG00000064666.14	CNN2	3642.19	-0.490343	0.136896	-3.58186	0.000341162	0.0034857
ENSG00000035862.12	TIMP2	23893.8	0.365458	0.102059	3.58086	0.000342466	0.00349662
ENSG00000004799.7	PDK4	25.6806	2.21392	0.61834	3.58043	0.000343033	0.00350002
ENSG00000131462.7	TUBG1	421.676	-0.612793	0.171173	-3.57996	0.000343652	0.00350393
ENSG00000108984.13	MAP2K6	73.9681	-1.11152	0.31052	-3.57954	0.000344198	0.0035071
ENSG00000147416.10	ATP6V1B2	2896.75	0.432327	0.120827	3.57806	0.000346158	0.00351987
ENSG00000196700.7	ZNF512B	589.403	-0.524537	0.146591	-3.57823	0.000345932	0.00351987
ENSG00000267534.2	S1PR2	540.788	0.518546	0.144917	3.57823	0.000345924	0.00351987
ENSG00000242125.3	SNHG3	211.655	-0.882542	0.246691	-3.57752	0.000346871	0.00352471
ENSG00000164050.12	PLXNB1	918.994	0.501908	0.140327	3.57672	0.000347938	0.00353314
ENSG00000112081.16	SRSF3	2057.74	-0.404211	0.113018	-3.57652	0.000348204	0.00353344
ENSG00000163734.4	CXCL3	21.495	2.20118	0.616075	3.57291	0.000353034	0.00358002
ENSG00000002016.16	RAD52	135.559	1.0344	0.289649	3.57121	0.000355332	0.00359843
ENSG00000269896.2	RP4-740C4.5	22.5246	2.01654	0.564657	3.57127	0.000355252	0.00359843
ENSG00000164976.8	KIAA1161	50.1551	-1.31111	0.367531	-3.56733	0.000360632	0.00364963
ENSG00000187479.5	C11orf96	237.447	0.709659	0.198947	3.56707	0.000360988	0.00365075
ENSG00000138641.15	HERC3	785.366	-0.533251	0.149509	-3.56668	0.000361531	0.00365376
ENSG00000239306.4	RBM14	297.506	-0.64516	0.180948	-3.56545	0.000363237	0.00366853
ENSG00000204388.6	HSPA1B	588.819	0.529599	0.148571	3.56462	0.000364378	0.00367755
ENSG00000260852.1	FBXL19-AS1	51.8393	1.28703	0.361113	3.56406	0.000365159	0.00368295
ENSG00000155393.12	HEATR3	214.183	-0.702478	0.197123	-3.56366	0.000365721	0.00368612
ENSG00000279207.1	RP11-159D12.8	141.431	0.815819	0.228949	3.56333	0.000366184	0.0036883
ENSG00000157637.12	SLC38A10	1775.66	-0.44721	0.125525	-3.56271	0.000367041	0.00369443
ENSG00000150347.14	ARID5B	2627.97	0.411009	0.115382	3.56215	0.000367823	0.00369981
ENSG00000101246.19	ARFRP1	323.567	-0.624183	0.175423	-3.55816	0.000373467	0.00375405
ENSG00000105612.8	DNASE2	626.039	-0.518773	0.145845	-3.55701	0.000375105	0.00376797
ENSG00000119681.11	LTBP2	5582.87	-0.436977	0.12286	-3.55671	0.000375533	0.00376973
ENSG00000148848.14	ADAM12	2586.29	-0.507999	0.143006	-3.55229	0.000381894	0.00382843
ENSG00000158402.18	CDC25C	26.0111	-1.83024	0.515217	-3.55236	0.000381785	0.00382843
ENSG00000167114.12	SLC27A4	481.642	-0.547124	0.154088	-3.55073	0.000384171	0.00384868
ENSG00000221955.10	SLC12A8	111.451	0.906373	0.255315	3.55001	0.000385209	0.00385649
ENSG00000128928.8	IVD	791.596	-0.488408	0.137599	-3.54949	0.000385981	0.00386162
ENSG00000172530.19	BANP	197.983	0.750017	0.21134	3.54887	0.00038689	0.00386812
ENSG00000128059.8	PPAT	112.131	-0.900127	0.253712	-3.54783	0.000388424	0.00388086
ENSG00000160226.15	C21orf2	44.9284	1.40692	0.396888	3.54488	0.000392794	0.00392189
ENSG00000182809.10	CRIP2	300.309	-0.62648	0.17675	-3.54443	0.000393456	0.00392587
ENSG00000079277.19	MKNK1	202.119	-0.703886	0.198657	-3.54322	0.000395277	0.0039414
ENSG00000210082.2	MT-RNR2	28243.3	0.412861	0.116569	3.54177	0.000397447	0.0039604
ENSG00000106460.18	TMEM106B	891.376	-0.488162	0.137873	-3.54066	0.00039912	0.00397442
ENSG00000112367.10	FIG4	503.681	-0.552174	0.155984	-3.53994	0.000400218	0.00398232
ENSG00000248527.1	MTATP6P1	1183.9	0.464257	0.131154	3.53979	0.000400447	0.00398232
ENSG00000172009.14	THOP1	385.289	-0.568575	0.160723	-3.5376	0.000403788	0.00401286
ENSG00000126821.7	SGPP1	481.261	-0.531496	0.150267	-3.53702	0.000404671	0.00401896
ENSG00000186687.15	LYRM7	236.819	-0.67554	0.191134	-3.53438	0.000408738	0.00405665
ENSG00000165516.10	KLHDC2	652.739	0.494782	0.140053	3.53282	0.00041116	0.00407797
ENSG00000141480.17	ARRB2	55.3905	-1.23028	0.348517	-3.53004	0.000415494	0.00411822
ENSG00000163596.16	ICA1L	54.8257	-1.25464	0.355536	-3.52886	0.000417357	0.00413394
ENSG00000077232.16	DNAJC10	2005.07	-0.408889	0.115884	-3.52843	0.000418033	0.00413789
ENSG00000168758.10	SEMA4C	377.332	0.595269	0.168719	3.52816	0.000418458	0.00413935
ENSG00000197548.12	ATG7	297.002	-0.621559	0.1762	-3.52757	0.000419386	0.00414536
ENSG00000214814.6	FER1L6	55.4138	3.29332	0.933632	3.52743	0.000419622	0.00414536
ENSG00000124209.3	RAB22A	1456.61	0.441529	0.125212	3.52624	0.0004215	0.00416117
ENSG00000137801.10	THBS1	44872.6	0.415648	0.117949	3.52397	0.00042513	0.00419422
ENSG00000182621.16	PLCB1	261.323	0.65571	0.186086	3.52369	0.000425575	0.00419584
ENSG00000106617.13	PRKAG2	355.391	-0.599583	0.170192	-3.52298	0.000426724	0.00420439
ENSG00000124749.16	COL21A1	157.461	0.780323	0.221523	3.52254	0.000427433	0.00420859
ENSG00000163520.13	FBLN2	10491.3	0.378768	0.107573	3.52103	0.000429869	0.00422979
ENSG00000135372.8	NAT10	430.011	-0.559326	0.158899	-3.52	0.000431543	0.00424346
ENSG00000233117.2	LINC00702	150.496	0.826359	0.234838	3.51885	0.000433423	0.00425913
ENSG00000136807.11	CDK9	785.118	0.47494	0.135003	3.51801	0.000434799	0.00426985
ENSG00000233901.5	LINC01503	113.471	1.10402	0.313866	3.51747	0.000435684	0.00427572
ENSG00000102606.17	ARHGEF7	981.843	0.456122	0.129689	3.51704	0.000436383	0.00427869
ENSG00000171703.16	TCEA2	583.885	0.51584	0.146673	3.51694	0.00043656	0.00427869
ENSG00000142733.14	MAP3K6	902.871	0.451153	0.128307	3.51619	0.000437793	0.00428795
ENSG00000106829.18	TLE4	637.195	0.531231	0.151127	3.51513	0.000439543	0.00430227
ENSG00000117461.14	PIK3R3	148.808	0.793675	0.225836	3.51438	0.000440774	0.00431149
ENSG00000250508.1	RP11-757G1.6	63.3987	1.17545	0.33468	3.51217	0.000444468	0.00434237
ENSG00000254122.2	PCDHGB7	424.049	0.589456	0.167834	3.51214	0.000444513	0.00434237
ENSG00000133657.14	ATP13A3	3961.13	-0.384459	0.109509	-3.51077	0.000446816	0.00436099
ENSG00000165304.7	MELK	334.769	-0.609012	0.173475	-3.51066	0.000447003	0.00436099
ENSG00000142303.13	ADAMTS10	174.149	0.784057	0.223381	3.50995	0.000448188	0.00436969
ENSG00000139364.10	TMEM132B	105.304	1.06607	0.304041	3.50634	0.000454308	0.00442646
ENSG00000165891.15	E2F7	262.571	0.870921	0.248406	3.50603	0.00045484	0.00442876
ENSG00000105443.13	CYTH2	605.031	0.502987	0.14354	3.50416	0.000458044	0.00445546
ENSG00000116478.11	HDAC1	1111.9	-0.435201	0.124204	-3.50391	0.000458479	0.00445546
ENSG00000179818.13	PCBP1-AS1	128.734	0.835692	0.238501	3.50393	0.000458445	0.00445546
ENSG00000106785.14	TRIM14	200.372	-0.734431	0.20965	-3.50313	0.000459825	0.00446563
ENSG00000172890.11	NADSYN1	1075.13	0.450152	0.128632	3.49953	0.00046607	0.00452334
ENSG00000166436.15	TRIM66	169.562	0.751775	0.214949	3.49746	0.000469703	0.00455563
ENSG00000103502.13	CDIPT	1215.88	0.463744	0.132604	3.4972	0.000470163	0.00455713
ENSG00000144063.3	MALL	292.391	-0.658413	0.188318	-3.49627	0.000471802	0.00457005
ENSG00000102172.15	SMS	967.302	-0.44347	0.126908	-3.49443	0.000475082	0.00459883
ENSG00000134684.10	YARS	1347.46	-0.529954	0.151671	-3.4941	0.000475668	0.00460152
ENSG00000111266.8	DUSP16	220.53	0.690017	0.197507	3.49363	0.000476495	0.00460653
ENSG00000173818.16	ENDOV	224.841	0.674589	0.193118	3.49314	0.000477372	0.00461202
ENSG00000144524.17	COPS7B	289.765	-0.673397	0.192803	-3.49267	0.000478222	0.00461425
ENSG00000183578.5	TNFAIP8L3	210.758	0.822865	0.235586	3.49284	0.000477918	0.00461425
ENSG00000114107.8	CEP70	139.214	-0.844701	0.241943	-3.49132	0.000480642	0.00463461
ENSG00000177542.10	SLC25A22	377.305	-0.562683	0.161186	-3.49089	0.000481421	0.0046349
ENSG00000179528.15	LBX2	38.5727	1.45937	0.418042	3.49096	0.000481282	0.0046349
ENSG00000248869.5	RP11-138I17.1	26.2012	1.84269	0.527873	3.49078	0.000481605	0.0046349
ENSG00000035499.12	DEPDC1B	18.8117	-2.32742	0.6668	-3.49043	0.000482246	0.00463808
ENSG00000167716.18	WDR81	974.417	0.45733	0.131051	3.48972	0.000483534	0.00464748
ENSG00000167395.10	ZNF646	445.903	0.555318	0.159156	3.48914	0.000484586	0.00465458
ENSG00000164904.15	ALDH7A1	891.376	-0.464876	0.133327	-3.48673	0.00048897	0.00469367
ENSG00000136603.13	SKIL	515.502	0.554111	0.158941	3.48627	0.000489807	0.00469868
ENSG00000112715.20	VEGFA	1393.64	0.459559	0.131884	3.48458	0.000492918	0.00472548
ENSG00000138413.13	IDH1	3283.73	0.443445	0.127278	3.48406	0.000493873	0.0047316
ENSG00000111186.12	WNT5B	2759.66	-0.416262	0.119508	-3.48312	0.000495609	0.00474519
ENSG00000162695.11	SLC30A7	690.943	0.490725	0.140901	3.48276	0.000496277	0.00474853
ENSG00000172766.18	NAA16	133.004	-0.871047	0.250191	-3.48152	0.000498571	0.00476743
ENSG00000105499.13	PLA2G4C	103.49	0.911238	0.261756	3.48125	0.000499074	0.00476918
ENSG00000214176.9	PLEKHM1P	385.311	0.571887	0.164384	3.47897	0.000503337	0.00480683
ENSG00000138347.15	MYPN	179.38	-0.738335	0.212307	-3.47768	0.000505768	0.00482696
ENSG00000180867.10	PDIA3P1	843.898	-0.478491	0.137645	-3.47625	0.000508472	0.00484966
ENSG00000128228.4	SDF2L1	124.393	-0.887959	0.255704	-3.47261	0.000515427	0.00491286
ENSG00000197747.8	S100A10	4297.24	-0.399003	0.114923	-3.47192	0.000516743	0.00492226
ENSG00000151470.12	C4orf33	101.628	-0.918528	0.264582	-3.47162	0.000517329	0.0049247
ENSG00000141556.20	TBCD	1029.89	-0.43478	0.125347	-3.46863	0.000523126	0.00497671
ENSG00000085415.15	SEH1L	403.466	-0.56156	0.161915	-3.46825	0.000523863	0.00498054
ENSG00000130270.16	ATP8B3	27.8869	-1.86798	0.538726	-3.4674	0.000525518	0.00499309
ENSG00000182362.13	YBEY	129.988	0.827398	0.238904	3.46331	0.000533579	0.00506646
ENSG00000125775.14	SDCBP2	35.0271	1.52603	0.440887	3.46127	0.000537636	0.00510173
ENSG00000108784.9	NAGLU	890.942	-0.511816	0.147906	-3.46041	0.000539359	0.00511482
ENSG00000137767.13	SQRDL	304.193	0.59749	0.172678	3.46013	0.000539908	0.00511678
ENSG00000068912.13	ERLEC1	1410.44	-0.412744	0.119294	-3.4599	0.000540378	0.00511798
ENSG00000162745.10	OLFML2B	963.173	0.493492	0.142678	3.45877	0.000542641	0.00513615
ENSG00000121753.12	ADGRB2	174.207	-0.785749	0.227194	-3.45849	0.000543217	0.00513834
ENSG00000173511.9	VEGFB	1867.92	0.398358	0.115195	3.45812	0.000543962	0.00514213
ENSG00000148572.14	NRBF2	589.675	0.508552	0.147128	3.45653	0.000547181	0.00516275
ENSG00000165782.10	TMEM55B	897.796	0.502731	0.14543	3.45685	0.000546525	0.00516275
ENSG00000227036.6	LINC00511	45.0708	1.34891	0.390236	3.45666	0.000546923	0.00516275
ENSG00000156304.14	SCAF4	591.027	0.490526	0.141931	3.45608	0.000548093	0.00516808
ENSG00000099139.13	PCSK5	88.0816	0.977499	0.282906	3.4552	0.000549876	0.00518161
ENSG00000047644.17	WWC3	1024.37	0.48471	0.140293	3.45499	0.000550318	0.00518251
ENSG00000166035.10	LIPC	98.656	1.02199	0.295846	3.45448	0.000551357	0.00518902
ENSG00000166510.13	CCDC68	106.355	0.911812	0.264058	3.45307	0.000554238	0.00521284
ENSG00000143337.18	TOR1AIP1	1563.91	0.419912	0.121635	3.45222	0.000555985	0.00521965
ENSG00000145916.18	RMND5B	210.365	-0.681486	0.197406	-3.45221	0.000556012	0.00521965
ENSG00000188690.12	UROS	740.808	-0.485025	0.140487	-3.45246	0.00055551	0.00521965
ENSG00000120333.4	MRPS14	444.044	0.57294	0.166084	3.44971	0.000561195	0.00525859
ENSG00000126934.13	MAP2K2	2039.75	0.422531	0.122476	3.44991	0.000560769	0.00525859
ENSG00000169372.12	CRADD	149.244	0.77173	0.223716	3.4496	0.000561424	0.00525859
ENSG00000214401.4	KANSL1-AS1	28.4643	1.72744	0.500777	3.44953	0.00056157	0.00525859
ENSG00000115425.13	PECR	117.829	-0.869749	0.252165	-3.44913	0.000562394	0.00526301
ENSG00000099624.7	ATP5D	730.531	0.489928	0.142066	3.4486	0.000563494	0.0052634
ENSG00000105438.8	KDELR1	3332.26	0.381063	0.110493	3.44875	0.000563194	0.0052634
ENSG00000136052.9	SLC41A2	159.367	-0.794362	0.230325	-3.44888	0.00056292	0.0052634
ENSG00000266573.5	RP11-449D8.5	13.0571	2.71595	0.787975	3.44675	0.000567379	0.00529637
ENSG00000138395.14	CDK15	93.8643	-0.955216	0.277219	-3.44571	0.000569555	0.00531335
ENSG00000136531.13	SCN2A	137.613	-0.830276	0.24125	-3.44156	0.000578374	0.00539225
ENSG00000185624.14	P4HB	9446.54	-0.368953	0.107219	-3.44111	0.000579342	0.00539791
ENSG00000100359.20	SGSM3	545.764	0.540712	0.157147	3.4408	0.000579993	0.00539832
ENSG00000137941.16	TTLL7	162.373	-0.8072	0.2346	-3.44075	0.00058011	0.00539832
ENSG00000138386.16	NAB1	558.043	0.539644	0.156872	3.44002	0.000581662	0.00540939
ENSG00000135999.11	EPC2	452.576	0.561352	0.163191	3.43985	0.000582043	0.00540955
ENSG00000102265.11	TIMP1	6958.3	0.356433	0.103652	3.43874	0.000584434	0.0054284
ENSG00000182934.11	SRPR	1948.01	-0.404126	0.117548	-3.43796	0.000586109	0.00544056
ENSG00000151414.14	NEK7	3545.99	-0.459639	0.13373	-3.43708	0.000588031	0.00545501
ENSG00000166448.14	TMEM130	19.0506	-2.1824	0.63507	-3.43648	0.000589332	0.00546368
ENSG00000160741.16	CRTC2	472.907	0.537873	0.156588	3.43496	0.000592631	0.00549085
ENSG00000143258.15	USP21	242.952	0.6787	0.197693	3.4331	0.000596728	0.00552538
ENSG00000117308.14	GALE	130.004	-0.814724	0.237491	-3.43055	0.000602352	0.00556925
ENSG00000138375.12	SMARCAL1	409.098	-0.57209	0.166772	-3.43036	0.000602779	0.00556925
ENSG00000142910.15	TINAGL1	22.6712	-2.45488	0.71565	-3.43028	0.000602959	0.00556925
ENSG00000198074.9	AKR1B10	11.4651	2.96656	0.864776	3.43044	0.000602605	0.00556925
ENSG00000134287.9	ARF3	1237.51	-0.437318	0.127627	-3.42652	0.000611367	0.00564341
ENSG00000138604.9	GLCE	432.079	-0.578514	0.168921	-3.42476	0.000615335	0.00567653
ENSG00000165424.6	ZCCHC24	2967	0.385933	0.112778	3.42207	0.000621468	0.00572956
ENSG00000115275.11	MOGS	603.23	-0.493024	0.144086	-3.42173	0.000622235	0.0057331
ENSG00000099875.14	MKNK2	1295.96	0.488722	0.142867	3.42082	0.000624326	0.00574881
ENSG00000115993.11	TRAK2	1542.4	-0.4046	0.118346	-3.41879	0.000629012	0.00578838
ENSG00000073417.14	PDE8A	347.292	-0.653182	0.191113	-3.41778	0.000631331	0.00580615
ENSG00000112210.11	RAB23	1063.24	0.472029	0.138176	3.41616	0.000635115	0.00583625
ENSG00000117625.13	RCOR3	634.698	0.475031	0.139059	3.41604	0.000635387	0.00583625
ENSG00000197586.12	ENTPD6	885.808	-0.444811	0.130234	-3.41548	0.000636692	0.00584463
ENSG00000069667.15	RORA	293.169	0.67859	0.198702	3.41512	0.00063754	0.00584882
ENSG00000267100.1	ILF3-AS1	107.273	0.882334	0.258487	3.41345	0.000641454	0.00588111
ENSG00000205903.6	ZNF316	600.561	0.496261	0.145399	3.41309	0.000642318	0.00588541
ENSG00000175003.12	SLC22A1	13.9841	2.5177	0.737746	3.41269	0.00064324	0.00589025
ENSG00000167595.14	PROSER3	169.362	0.77684	0.227789	3.41035	0.000648787	0.00593739
ENSG00000128641.17	MYO1B	4209.29	-0.387426	0.113632	-3.40949	0.000650852	0.00595264
ENSG00000100284.20	TOM1	1320.98	0.450569	0.132198	3.4083	0.000653686	0.0059749
ENSG00000011028.13	MRC2	9557.1	0.371519	0.10903	3.4075	0.00065561	0.00598882
ENSG00000137404.14	NRM	128.58	-0.867099	0.254549	-3.40642	0.000658213	0.00600891
ENSG00000164211.12	STARD4	1038.4	-0.442524	0.129982	-3.40449	0.000662879	0.00604526
ENSG00000176490.4	DIRAS1	454.052	-0.55972	0.164409	-3.40444	0.000663005	0.00604526
ENSG00000090857.13	PDPR	649.039	0.493346	0.144943	3.40372	0.000664758	0.00605754
ENSG00000095139.13	ARCN1	3616.11	-0.373468	0.109752	-3.40285	0.000666878	0.00607315
ENSG00000145022.4	TCTA	751.565	-0.461508	0.135643	-3.40236	0.000668054	0.00608015
ENSG00000128656.13	CHN1	1095.73	-0.552085	0.162286	-3.40191	0.000669155	0.00608483
ENSG00000253846.2	PCDHGA10	292.518	0.624017	0.183436	3.40182	0.000669384	0.00608483
ENSG00000187372.11	PCDHB13	47.4699	1.29848	0.381751	3.40137	0.000670479	0.00609107
ENSG00000170624.13	SGCD	1048.73	-0.466327	0.137187	-3.39921	0.000675815	0.00613581
ENSG00000107829.13	FBXW4	582.624	0.48484	0.142668	3.39838	0.000677855	0.00615059
ENSG00000100842.12	EFS	577.463	0.502425	0.14796	3.39568	0.000684584	0.00620409
ENSG00000101367.8	MAPRE1	1588.12	-0.397027	0.116918	-3.39579	0.000684321	0.00620409
ENSG00000151208.16	DLG5	1238.56	0.454754	0.133929	3.39549	0.000685051	0.00620456
ENSG00000104765.14	BNIP3L	3075.42	0.375287	0.110656	3.39148	0.000695161	0.00629231
ENSG00000141425.17	RPRD1A	636.645	-0.48995	0.144527	-3.39001	0.000698898	0.00632229
ENSG00000270681.1	RP11-372K14.2	13.405	2.5465	0.751248	3.3897	0.000699701	0.00632572
ENSG00000184371.13	CSF1	6738.19	0.413242	0.121917	3.38953	0.000700127	0.00632574
ENSG00000168003.16	SLC3A2	1832.98	0.484179	0.142877	3.38877	0.000702056	0.00633933
ENSG00000127241.16	MASP1	4805.9	0.378833	0.111797	3.38859	0.000702539	0.00633985
ENSG00000106351.12	AGFG2	112.462	-0.880725	0.259943	-3.38815	0.000703649	0.00634603
ENSG00000135919.12	SERPINE2	36170.1	0.346743	0.102436	3.38498	0.000711839	0.00641601
ENSG00000008130.15	NADK	1152.87	0.423936	0.125274	3.38406	0.000714229	0.00643367
ENSG00000151491.12	EPS8	1747.55	-0.424774	0.125558	-3.38308	0.000716766	0.00645262
ENSG00000136888.6	ATP6V1G1	1501.98	0.403439	0.119267	3.38264	0.000717914	0.00645837
ENSG00000188215.9	DCUN1D3	391.795	0.558736	0.165184	3.38251	0.00071827	0.00645837
ENSG00000197555.9	SIPA1L1	1332.54	0.414515	0.122653	3.37957	0.000725981	0.00652377
ENSG00000164440.14	TXLNB	55.3578	1.2819	0.379414	3.37864	0.000728465	0.00654216
ENSG00000079313.11	REXO1	378.695	0.548879	0.162507	3.37758	0.000731262	0.00656332
ENSG00000159348.12	CYB5R1	712.308	-0.483122	0.143059	-3.37708	0.000732599	0.00657136
ENSG00000132436.11	FIGNL1	87.5148	-0.983975	0.291497	-3.37559	0.000736564	0.00660179
ENSG00000156398.12	SFXN2	23.1189	-1.8579	0.55041	-3.37548	0.000736876	0.00660179
ENSG00000244731.7	C4A	47.169	1.30328	0.386146	3.3751	0.000737878	0.0066068
ENSG00000161888.11	SPC24	52.1666	-1.30744	0.387747	-3.3719	0.000746516	0.00667613
ENSG00000263956.5	NBPF11	207.476	0.66146	0.196162	3.37201	0.000746214	0.00667613
ENSG00000177106.14	EPS8L2	1332.19	0.403392	0.119662	3.3711	0.000748683	0.00669149
ENSG00000174564.12	IL20RB	393.209	0.552417	0.163883	3.37079	0.000749529	0.00669504
ENSG00000107317.11	PTGDS	301.975	-0.675362	0.200441	-3.36938	0.000753387	0.00672548
ENSG00000178075.19	GRAMD1C	37.6061	-1.44703	0.429503	-3.36908	0.000754184	0.00672856
ENSG00000151276.23	MAGI1	569.048	-0.511884	0.151973	-3.36826	0.000756446	0.00674472
ENSG00000130338.12	TULP4	420.814	0.522876	0.15529	3.36709	0.000759647	0.00676921
ENSG00000196177.12	ACADSB	297.094	-0.613789	0.182327	-3.36642	0.000761495	0.00678163
ENSG00000170860.3	LSM3	325.239	-0.564765	0.167828	-3.36515	0.000765023	0.00680898
ENSG00000225968.7	ELFN1	389.988	0.540462	0.160614	3.36497	0.000765523	0.00680937
ENSG00000079819.16	EPB41L2	2158.53	-0.38224	0.113604	-3.36468	0.000766312	0.00681232
ENSG00000026025.13	VIM	18879.7	0.341031	0.101381	3.36387	0.000768585	0.00682846
ENSG00000155962.12	CLIC2	120.553	0.869793	0.258584	3.36367	0.000769125	0.00682919
ENSG00000187742.14	SECISBP2	453.004	0.512895	0.152488	3.3635	0.000769614	0.00682946
ENSG00000100934.14	SEC23A	2663.07	-0.37857	0.112601	-3.36204	0.000773678	0.00686145
ENSG00000124181.14	PLCG1	1193.45	0.448435	0.1334	3.36159	0.000774956	0.0068687
ENSG00000133315.10	MACROD1	150.63	-0.77156	0.229589	-3.36062	0.000777673	0.00688869
ENSG00000162734.12	PEA15	8608.75	-0.354577	0.105535	-3.3598	0.000779993	0.00690514
ENSG00000160957.12	RECQL4	100.726	-0.913352	0.271891	-3.35926	0.000781524	0.00691458
ENSG00000258130.7	RP11-347C12.3	27.1245	-1.70668	0.508117	-3.35884	0.000782703	0.00692091
ENSG00000152952.11	PLOD2	1107.77	-0.541432	0.161312	-3.35643	0.000789559	0.0069774
ENSG00000165417.11	GTF2A1	853.651	0.436817	0.130192	3.35517	0.000793161	0.00700508
ENSG00000120875.8	DUSP4	1164.32	1.5762	0.46992	3.35418	0.000796007	0.00702606
ENSG00000161618.9	ALDH16A1	211.845	0.665428	0.198415	3.35371	0.000797346	0.00703372
ENSG00000101868.10	POLA1	153.433	-0.745963	0.222464	-3.35318	0.000798882	0.00703478
ENSG00000102452.15	NALCN	21.295	-1.92824	0.575034	-3.35327	0.000798638	0.00703478
ENSG00000125746.14	EML2	384.337	-0.544404	0.162346	-3.35336	0.000798362	0.00703478
ENSG00000106462.10	EZH2	121.507	-0.861209	0.256979	-3.35128	0.000804382	0.00707904
ENSG00000011132.11	APBA3	157.852	0.734541	0.219236	3.35045	0.000806802	0.00709614
ENSG00000131584.18	ACAP3	1201.27	0.437596	0.130615	3.35026	0.000807347	0.00709676
ENSG00000133275.15	CSNK1G2	1632.83	0.390854	0.116724	3.34853	0.000812421	0.00713715
ENSG00000150281.6	CTF1	149.274	-0.778326	0.23249	-3.34779	0.000814601	0.00715209
ENSG00000006468.13	ETV1	1104.91	1.40908	0.421182	3.34554	0.000821223	0.00720175
ENSG00000187189.10	TSPYL4	536.962	0.487141	0.145603	3.34568	0.000820805	0.00720175
ENSG00000156990.14	RPUSD3	211.894	-0.653508	0.195408	-3.34432	0.000824835	0.00722918
ENSG00000110900.14	TSPAN11	26.5174	1.72385	0.515618	3.34328	0.000827957	0.00725228
ENSG00000113048.16	MRPS27	1114.45	0.417378	0.124885	3.34209	0.000831498	0.00727049
ENSG00000140443.13	IGF1R	1202.7	0.411499	0.123123	3.34217	0.000831267	0.00727049
ENSG00000198729.4	PPP1R14C	46.2436	1.26275	0.377832	3.3421	0.000831479	0.00727049
ENSG00000079308.16	TNS1	3159.32	0.386601	0.115691	3.34166	0.00083279	0.00727484
ENSG00000171621.13	SPSB1	556.014	0.538284	0.161086	3.3416	0.000832971	0.00727484
ENSG00000177084.16	POLE	249.291	-0.633962	0.189779	-3.34053	0.000836181	0.00729434
ENSG00000179820.15	MYADM	2772.74	-0.370102	0.110791	-3.34055	0.000836137	0.00729434
ENSG00000171208.9	NETO2	85.5929	-0.993831	0.297541	-3.34015	0.000837329	0.00730008
ENSG00000123933.14	MXD4	2202.16	0.381994	0.114394	3.33928	0.000839954	0.00731869
ENSG00000123472.12	ATPAF1	758.298	-0.466192	0.139674	-3.33772	0.000844681	0.00735129
ENSG00000138326.18	RPS24	3633.43	-0.392962	0.117731	-3.33778	0.000844509	0.00735129
ENSG00000081087.14	OSTM1	986.31	-0.421239	0.126232	-3.33703	0.000846787	0.00736532
ENSG00000114026.21	OGG1	172.212	-0.706957	0.212146	-3.33241	0.00086098	0.00748441
ENSG00000107372.12	ZFAND5	4804.96	0.397497	0.119303	3.33184	0.000862745	0.00749538
ENSG00000278845.4	MRPL45	681.919	0.471326	0.141572	3.32924	0.000870826	0.00756118
ENSG00000121211.7	MND1	21.4244	-1.94862	0.58553	-3.32796	0.000874834	0.00759156
ENSG00000143333.6	RGS16	37.7772	1.77412	0.533248	3.32701	0.000877846	0.00761327
ENSG00000105223.18	PLD3	3819.28	0.368688	0.110827	3.32671	0.00087877	0.00761686
ENSG00000148356.13	LRSAM1	393.233	0.529161	0.159111	3.32573	0.000881867	0.00763926
ENSG00000105373.18	GLTSCR2	2255.98	0.375495	0.113057	3.32131	0.000895975	0.00775697
ENSG00000226210.3	WASH7P	180.703	0.718974	0.216487	3.3211	0.000896636	0.00775819
ENSG00000104856.13	RELB	215.064	0.657922	0.19812	3.32083	0.000897503	0.00776119
ENSG00000173210.19	ABLIM3	1259.85	0.498447	0.150118	3.32037	0.000898969	0.00776936
ENSG00000120254.15	MTHFD1L	909.866	0.441089	0.132899	3.31899	0.000903452	0.00780358
ENSG00000106692.13	FKTN	605.122	-0.488594	0.147245	-3.31823	0.000905892	0.00782014
ENSG00000163931.15	TKT	7085.35	0.427372	0.128868	3.31634	0.00091204	0.00786865
ENSG00000160058.18	BSDC1	1244.22	0.406019	0.122467	3.31534	0.000915318	0.00789237
ENSG00000070061.14	IKBKAP	569.102	-0.47834	0.144311	-3.31466	0.000917561	0.00790257
ENSG00000165733.7	BMS1	685.165	-0.46125	0.13915	-3.31476	0.000917212	0.00790257
ENSG00000100644.16	HIF1A	5031.34	-0.360718	0.108832	-3.31444	0.00091827	0.00790411
ENSG00000129810.14	SGOL1	14.0683	-2.54013	0.766686	-3.31313	0.000922576	0.0079366
ENSG00000130522.5	JUND	2554.22	0.408416	0.123284	3.3128	0.000923657	0.00794133
ENSG00000151806.13	GUF1	267.538	-0.601234	0.181531	-3.31203	0.000926232	0.00795888
ENSG00000089289.15	IGBP1	662.433	0.474237	0.143238	3.31083	0.000930194	0.00798832
ENSG00000122420.9	PTGFR	690.036	0.502867	0.151912	3.31026	0.000932088	0.00799998
ENSG00000119559.15	C19orf25	297.243	0.574232	0.173493	3.30983	0.00093354	0.00800783
ENSG00000184678.9	HIST2H2BE	480.879	0.537296	0.162352	3.30945	0.0009348	0.00801403
ENSG00000161682.14	FAM171A2	130.027	0.798515	0.241358	3.30843	0.000938194	0.00803851
ENSG00000010278.11	CD9	3206.31	0.486105	0.146977	3.30736	0.000941794	0.00806472
ENSG00000120458.9	MSANTD2	141.813	0.772638	0.233676	3.30645	0.00094485	0.00808161
ENSG00000173077.14	2001-12-01	10.0227	3.21217	0.971443	3.3066	0.000944372	0.00808161
ENSG00000027697.12	IFNGR1	623.234	0.482749	0.146033	3.30576	0.000947189	0.00809468
ENSG00000153560.11	UBP1	1155.32	-0.409205	0.123788	-3.30568	0.000947464	0.00809468
ENSG00000149679.11	CABLES2	96.0453	-0.905999	0.274118	-3.30515	0.000949267	0.00810544
ENSG00000110455.13	ACCS	158.203	-0.782942	0.236984	-3.30377	0.000953926	0.008137
ENSG00000196372.12	ASB13	145.626	-0.753803	0.228167	-3.30374	0.000954054	0.008137
ENSG00000109610.5	SOD3	2691.83	0.445534	0.134892	3.30288	0.000956975	0.00815725
ENSG00000166016.5	ABTB2	200.549	0.687188	0.208159	3.30126	0.000962502	0.00819968
ENSG00000205746.9	RP11-1212A22.1	867.474	0.473218	0.143382	3.30041	0.00096545	0.00821542
ENSG00000226329.2	AC005682.6	17.9432	2.08111	0.63054	3.30052	0.00096505	0.00821542
ENSG00000104915.14	STX10	676.331	0.451951	0.136995	3.29904	0.000970152	0.00825072
ENSG00000121390.17	PSPC1	445.307	-0.515447	0.156302	-3.29777	0.000974563	0.00828271
ENSG00000164062.12	APEH	997.829	-0.431559	0.130869	-3.29764	0.000975024	0.00828271
ENSG00000006125.16	AP2B1	4715.49	-0.354503	0.107521	-3.29705	0.000977055	0.00829523
ENSG00000271427.1	RP11-188D8.1	8.09741	3.72298	1.12947	3.29623	0.000979931	0.00831492
ENSG00000169100.12	SLC25A6	5097.15	-0.382253	0.11606	-3.29359	0.000989176	0.00838859
ENSG00000100749.7	VRK1	106.45	-0.85432	0.259567	-3.29133	0.000997139	0.00845132
ENSG00000008083.13	JARID2	298.952	0.605951	0.18413	3.29089	0.000998719	0.0084599
ENSG00000148803.11	FUOM	36.1129	-1.4254	0.433262	-3.28993	0.00100213	0.008484
ENSG00000198736.11	MSRB1	244.743	-0.646289	0.196485	-3.28925	0.00100455	0.00849961
ENSG00000114480.12	GBE1	3076.13	0.399342	0.121426	3.28877	0.00100626	0.0085093
ENSG00000105855.9	ITGB8	457.481	0.540366	0.164362	3.28765	0.00101027	0.00852387
ENSG00000140297.12	GCNT3	22.2247	1.82918	0.556377	3.28767	0.00101021	0.00852387
ENSG00000144354.13	CDCA7	26.3477	-1.72586	0.524922	-3.28784	0.00100958	0.00852387
ENSG00000168488.18	ATXN2L	1343.28	0.424527	0.12912	3.28784	0.00100959	0.00852387
ENSG00000180448.10	HMHA1	25.1098	-1.71511	0.521736	-3.28732	0.00101147	0.00852918
ENSG00000122335.13	SERAC1	256.651	-0.623275	0.189657	-3.28634	0.001015	0.00855409
ENSG00000174282.11	ZBTB4	3553.58	0.35863	0.109137	3.28606	0.00101599	0.00855761
ENSG00000169297.7	NR0B1	147.157	0.760759	0.231526	3.28586	0.00101673	0.00855902
ENSG00000034693.14	PEX3	235.781	-0.633573	0.193059	-3.28175	0.00103164	0.0086796
ENSG00000242802.6	AP5Z1	1239.57	0.457507	0.139434	3.28118	0.00103374	0.00869241
ENSG00000180694.13	TMEM64	377.384	-0.53755	0.163939	-3.27897	0.00104188	0.00875593
ENSG00000005486.16	RHBDD2	763.82	0.438256	0.133665	3.27876	0.00104265	0.0087574
ENSG00000108262.15	GIT1	687.512	-0.448169	0.136754	-3.2772	0.00104842	0.00879334
ENSG00000150687.11	PRSS23	3584.57	-0.42668	0.130194	-3.27727	0.00104815	0.00879334
ENSG00000256043.2	CTSO	556.267	0.485522	0.148155	3.27713	0.00104869	0.00879334
ENSG00000011454.16	RABGAP1	1163.99	-0.434727	0.132693	-3.27618	0.0010522	0.0088079
ENSG00000164850.14	GPER1	262.979	-0.598082	0.182537	-3.2765	0.00105103	0.0088079
ENSG00000243927.5	MRPS6	389.645	0.519546	0.158577	3.2763	0.00105177	0.0088079
ENSG00000214820.3	MPRIPP1	43.481	-1.2893	0.393753	-3.27438	0.00105896	0.00885947
ENSG00000114853.13	ZBTB47	1896.54	0.401705	0.122736	3.27291	0.00106445	0.00890046
ENSG00000275395.4	FCGBP	7.49039	3.95575	1.20907	3.27173	0.0010689	0.00893266
ENSG00000080815.18	PSEN1	1001.62	0.416701	0.127398	3.27086	0.00107221	0.00895529
ENSG00000132000.11	PODNL1	242.108	-0.786123	0.24039	-3.2702	0.00107471	0.00897114
ENSG00000154727.10	GABPA	689.312	0.499509	0.152764	3.26981	0.0010762	0.00897353
ENSG00000197969.11	VPS13A	363.807	-0.587486	0.179663	-3.26994	0.00107572	0.00897353
ENSG00000157557.11	ETS2	1065.38	0.473992	0.145051	3.26777	0.00108399	0.00903344
ENSG00000156273.15	BACH1	1145.35	0.555521	0.170022	3.26734	0.00108562	0.00904195
ENSG00000060656.19	PTPRU	469.767	0.567084	0.173617	3.2663	0.00108964	0.00905525
ENSG00000131844.15	MCCC2	486.402	-0.494333	0.151339	-3.26639	0.00108929	0.00905525
ENSG00000139613.11	SMARCC2	1174.04	-0.423603	0.129682	-3.26649	0.00108891	0.00905525
ENSG00000235173.6	HGH1	232.552	-0.620653	0.189998	-3.26663	0.00108837	0.00905525
ENSG00000213465.7	ARL2	208.037	-0.675959	0.20706	-3.26455	0.00109638	0.0091011
ENSG00000236397.3	DDX11L2	43.3705	1.27744	0.391291	3.26467	0.0010959	0.0091011
ENSG00000080200.9	CRYBG3	251.684	-0.61675	0.188934	-3.26437	0.00109708	0.00910184
ENSG00000188452.13	CERKL	473.082	-0.508439	0.15579	-3.26362	0.00109998	0.00912082
ENSG00000178764.7	ZHX2	468.133	0.496541	0.152257	3.2612	0.00110943	0.0091941
ENSG00000113845.9	TIMMDC1	737.349	-0.446645	0.137026	-3.25956	0.00111584	0.00924204
ENSG00000161249.20	DMKN	1382.37	1.0436	0.320222	3.25899	0.00111808	0.0092504
ENSG00000181192.11	DHTKD1	219.004	-0.636653	0.195351	-3.25902	0.00111798	0.0092504
ENSG00000172738.11	TMEM217	25.4803	1.67072	0.512927	3.25722	0.0011251	0.00930327
ENSG00000143106.12	PSMA5	1097.3	-0.429147	0.131768	-3.25684	0.00112658	0.00931038
ENSG00000117394.19	SLC2A1	354.533	-0.564351	0.173394	-3.25473	0.00113502	0.0093749
ENSG00000126453.9	BCL2L12	116.069	-0.837245	0.257532	-3.25103	0.00114986	0.00949227
ENSG00000172137.18	CALB2	47.604	1.26415	0.388966	3.25003	0.00115393	0.00952057
ENSG00000154237.12	LRRK1	489.356	-0.487742	0.150094	-3.24958	0.00115575	0.00953028
ENSG00000058804.11	NDC1	228.547	-0.635107	0.195464	-3.24922	0.00115723	0.00953723
ENSG00000203722.7	RAET1G	65.0983	1.09594	0.337368	3.24849	0.00116019	0.00955632
ENSG00000100897.17	DCAF11	431.987	-0.501837	0.154528	-3.24755	0.00116403	0.00957739
ENSG00000176697.18	BDNF	580.426	0.555358	0.171001	3.24769	0.00116346	0.00957739
ENSG00000109046.14	WSB1	1338.36	0.463704	0.142825	3.24666	0.00116766	0.00960196
ENSG00000173156.6	RHOD	393.841	0.526614	0.162257	3.24556	0.00117221	0.00963405
ENSG00000181467.3	RAP2B	915.263	0.423285	0.130429	3.24532	0.0011732	0.00963693
ENSG00000112972.14	HMGCS1	3365.03	0.452295	0.139489	3.24251	0.00118482	0.00972564
ENSG00000143575.14	HAX1	697.587	-0.452812	0.139654	-3.24239	0.00118531	0.00972564
ENSG00000129925.10	TMEM8A	1771.48	-0.374061	0.115391	-3.24169	0.00118823	0.0097443
ENSG00000128394.16	APOBEC3F	48.9799	-1.27608	0.393746	-3.24088	0.0011916	0.0097612
ENSG00000163348.3	PYGO2	511.987	0.488343	0.15068	3.24093	0.00119142	0.0097612
ENSG00000178719.16	GRINA	3301.33	0.352715	0.108845	3.24051	0.00119314	0.00976846
ENSG00000170425.3	ADORA2B	140.687	-0.770792	0.237912	-3.23983	0.00119602	0.00978664
ENSG00000276550.4	HERC2P2	746.479	-1.34151	0.414256	-3.23835	0.00120223	0.00983206
ENSG00000085840.12	ORC1	31.8493	-1.55236	0.479622	-3.23663	0.0012095	0.00988608
ENSG00000100422.13	CERK	1514.47	0.398321	0.123269	3.23132	0.0012322	0.0100661
ENSG00000197299.10	BLM	21.7011	-1.87082	0.579213	-3.22993	0.00123822	0.0101098
ENSG00000175414.6	ARL10	329.774	-0.552661	0.171157	-3.22897	0.00124237	0.0101381
ENSG00000179698.13	KIAA1875	28.551	1.59637	0.49458	3.22773	0.00124776	0.0101765
ENSG00000100099.20	HPS4	627.279	0.451149	0.13984	3.22617	0.00125459	0.0102266
ENSG00000123500.9	COL10A1	41.1405	-1.40131	0.434512	-3.22502	0.00125966	0.0102623
ENSG00000022277.12	RTFDC1	896.902	-0.43785	0.135807	-3.22406	0.00126385	0.0102908
ENSG00000100994.11	PYGB	2563.98	0.375554	0.116568	3.22175	0.00127408	0.0103651
ENSG00000177352.9	CCDC71	304.629	0.563904	0.175033	3.22169	0.00127436	0.0103651
ENSG00000168734.13	PKIG	1544.68	-0.417921	0.12974	-3.22121	0.0012765	0.0103768
ENSG00000063601.16	MTMR1	344.436	-0.539001	0.167428	-3.2193	0.00128503	0.0104405
ENSG00000135845.9	PIGC	357.183	0.54675	0.169861	3.2188	0.00128726	0.010453
ENSG00000100503.23	NIN	1250.87	-0.462819	0.143864	-3.21706	0.0012951	0.0104995
ENSG00000130304.16	SLC27A1	694.174	-0.518835	0.161267	-3.21724	0.00129432	0.0104995
ENSG00000135437.9	RDH5	46.0558	-1.25163	0.389048	-3.21715	0.00129469	0.0104995
ENSG00000166250.11	CLMP	5238.93	0.363667	0.113049	3.21689	0.00129589	0.0105002
ENSG00000124422.11	USP22	2781.61	0.375558	0.116772	3.21618	0.00129911	0.0105205
ENSG00000135473.14	PAN2	296.43	0.608788	0.189336	3.21538	0.00130271	0.0105382
ENSG00000272899.2	RP11-309L24.4	33.5489	1.4535	0.452043	3.21541	0.00130258	0.0105382
ENSG00000204438.10	GPANK1	288.319	0.56216	0.174847	3.21515	0.00130374	0.0105409
ENSG00000249476.1	CTD-2587M2.1	14.0957	2.34699	0.730086	3.21468	0.00130591	0.0105527
ENSG00000111331.12	OAS3	255.383	-0.66936	0.208254	-3.21415	0.00130831	0.0105664
ENSG00000156804.7	FBXO32	1137.6	1.06277	0.330752	3.21321	0.00131262	0.0105954
ENSG00000171608.15	PIK3CD	228.014	-0.628518	0.195684	-3.2119	0.00131858	0.0106378
ENSG00000128185.9	DGCR6L	553.804	-0.461363	0.143702	-3.21056	0.00132478	0.0106763
ENSG00000243477.5	NAT6	146.897	0.757604	0.235971	3.21058	0.00132467	0.0106763
ENSG00000249790.2	RP11-20D14.6	23.232	1.76952	0.551233	3.21012	0.00132682	0.0106869
ENSG00000122299.11	ZC3H7A	1226.69	0.393915	0.122798	3.20782	0.00133744	0.0107666
ENSG00000144355.14	DLX1	127.174	0.766136	0.239187	3.20308	0.00135964	0.0109395
ENSG00000164543.5	STK17A	1465.69	0.383658	0.119787	3.20284	0.00136078	0.0109427
ENSG00000100413.16	POLR3H	449.232	-0.525787	0.164197	-3.20217	0.00136398	0.0109567
ENSG00000142459.8	EVI5L	641.319	-0.449044	0.140228	-3.20224	0.00136365	0.0109567
ENSG00000117593.9	DARS2	334.12	-0.533431	0.166603	-3.20181	0.00136568	0.0109644
ENSG00000133103.16	COG6	486.228	-0.483114	0.150906	-3.20143	0.00136748	0.0109688
ENSG00000143196.4	DPT	167.036	0.738099	0.230556	3.20138	0.0013677	0.0109688
ENSG00000040341.17	STAU2	327.338	-0.555145	0.173455	-3.20051	0.00137185	0.0109962
ENSG00000187091.13	PLCD1	907.863	0.419308	0.131072	3.19906	0.00137875	0.0110455
ENSG00000152443.12	ZNF776	149.515	0.74413	0.232745	3.1972	0.00138771	0.0111113
ENSG00000172594.12	SMPDL3A	450.061	0.515322	0.161345	3.19392	0.00140354	0.0112321
ENSG00000213672.7	NCKIPSD	246.419	-0.596065	0.186689	-3.19282	0.00140888	0.0112688
ENSG00000008311.14	AASS	129.642	-0.817579	0.256132	-3.19202	0.00141283	0.0112943
ENSG00000157933.9	SKI	2251.81	0.409316	0.128256	3.19139	0.00141592	0.0113129
ENSG00000178971.13	CTC1	117.6	-0.796119	0.249594	-3.18966	0.00142442	0.0113687
ENSG00000203879.11	GDI1	1821.65	0.374363	0.117363	3.18978	0.00142382	0.0113687
ENSG00000171914.14	TLN2	680.511	-0.459682	0.144156	-3.18878	0.00142876	0.0113972
ENSG00000130402.11	ACTN4	8977.83	-0.402615	0.126277	-3.18834	0.00143092	0.0114084
ENSG00000120693.13	SMAD9	160.623	0.721717	0.226428	3.1874	0.00143558	0.0114394
ENSG00000197930.12	ERO1L	1737.82	0.382074	0.119935	3.18568	0.00144414	0.0115015
ENSG00000182551.13	ADI1	1245.96	-0.38882	0.122063	-3.18541	0.00144549	0.0115061
ENSG00000105676.13	ARMC6	287.668	-0.562639	0.176747	-3.1833	0.00145608	0.0115841
ENSG00000088298.12	EDEM2	419.47	-0.529108	0.166241	-3.18278	0.00145868	0.0115987
ENSG00000166292.11	TMEM100	11.3528	2.7008	0.849105	3.18076	0.00146888	0.0116735
ENSG00000084444.13	KIAA1467	84.7271	-0.984161	0.309437	-3.18049	0.00147027	0.0116784
ENSG00000115365.11	LANCL1	1044.68	-0.422175	0.132772	-3.1797	0.00147427	0.0117039
ENSG00000136699.19	SMPD4	737.338	-0.446317	0.140378	-3.1794	0.0014758	0.0117098
ENSG00000154122.12	ANKH	1008.09	0.555508	0.17474	3.17906	0.00147753	0.0117173
ENSG00000013583.8	HEBP1	937.667	0.410344	0.129087	3.17882	0.00147878	0.011721
ENSG00000106537.7	TSPAN13	81.6088	-0.942497	0.296554	-3.17816	0.00148211	0.0117411
ENSG00000139977.13	NAA30	653.349	0.446073	0.140367	3.17791	0.00148343	0.0117454
ENSG00000130589.16	HELZ2	554.045	0.46369	0.145937	3.17734	0.00148633	0.0117559
ENSG00000253161.5	LINC01605	97.5464	-0.926102	0.291457	-3.17749	0.00148556	0.0117559
ENSG00000141664.9	ZCCHC2	258.154	0.579439	0.18241	3.17658	0.00149024	0.0117805
ENSG00000130558.18	OLFM1	50.5667	-1.24275	0.391307	-3.17589	0.00149376	0.0118022
ENSG00000116830.11	TTF2	200.654	-0.636804	0.200532	-3.17557	0.00149543	0.0118091
ENSG00000162419.12	GMEB1	227.219	0.61698	0.194533	3.1716	0.00151601	0.0119653
ENSG00000204304.11	PBX2	804.008	0.418762	0.132047	3.17131	0.00151752	0.0119709
ENSG00000162236.11	STX5	460.22	-0.481654	0.151958	-3.16965	0.00152623	0.0120332
ENSG00000173991.5	TCAP	10.5087	2.88903	0.911615	3.16913	0.00152894	0.0120482
ENSG00000089159.15	PXN	1708.5	-0.395447	0.124797	-3.16873	0.00153105	0.0120585
ENSG00000182013.17	PNMAL1	67.5302	-1.00692	0.31784	-3.168	0.00153493	0.0120826
ENSG00000174136.11	RGMB	1510.91	-0.398698	0.125959	-3.16529	0.00154927	0.012189
ENSG00000261485.1	PAN3-AS1	8.58384	-3.23909	1.02476	-3.16083	0.00157318	0.0123706
ENSG00000198563.13	DDX39B	747.758	0.530552	0.167922	3.15952	0.00158027	0.0124199
ENSG00000094916.13	CBX5	1094.97	-0.412889	0.130702	-3.15901	0.00158305	0.0124351
ENSG00000035681.7	NSMAF	1533.3	0.400512	0.126799	3.15863	0.0015851	0.0124447
ENSG00000161714.11	PLCD3	2015.39	0.459826	0.145608	3.15797	0.00158875	0.0124668
ENSG00000105287.12	PRKD2	307.652	0.546822	0.173222	3.15678	0.00159522	0.0125044
ENSG00000133111.3	RFXAP	75.3639	-0.988726	0.313204	-3.15681	0.00159505	0.0125044
ENSG00000189159.15	HN1	621.49	-0.473985	0.150173	-3.15626	0.00159805	0.01252
ENSG00000120509.10	PDZD11	518.707	-0.480017	0.152265	-3.15252	0.00161869	0.0126751
ENSG00000242259.8	C22orf39	102.398	-0.836575	0.265482	-3.15115	0.00162629	0.0127279
ENSG00000122882.10	ECD	535.158	-0.461339	0.146498	-3.14911	0.00163766	0.0128102
ENSG00000255284.1	AP006621.5	81.112	0.937498	0.297764	3.14846	0.00164131	0.012832
ENSG00000129675.15	ARHGEF6	659.889	-0.464874	0.147698	-3.14747	0.0016469	0.012869
ENSG00000113407.13	TARS	1438.59	-0.413575	0.131452	-3.1462	0.00165409	0.0129184
ENSG00000150907.6	FOXO1	112.893	0.868178	0.276086	3.14459	0.0016632	0.0129827
ENSG00000157216.15	SSBP3	603.541	0.483707	0.153838	3.14427	0.00166503	0.0129902
ENSG00000100364.18	KIAA0930	2256.37	0.392505	0.124885	3.14293	0.00167267	0.013043
ENSG00000104852.14	SNRNP70	2741.68	0.427398	0.136121	3.13984	0.00169039	0.0131686
ENSG00000182372.7	CLN8	392.142	0.553276	0.176213	3.13981	0.00169055	0.0131686
ENSG00000157064.10	NMNAT2	78.2682	0.960273	0.305936	3.1388	0.00169641	0.0132074
ENSG00000119314.15	PTBP3	1194.79	0.39645	0.126373	3.13713	0.0017061	0.0132759
ENSG00000100612.13	DHRS7	751.003	0.489385	0.156021	3.13666	0.00170882	0.0132901
ENSG00000106049.8	HIBADH	1208.51	-0.394302	0.125747	-3.13568	0.00171459	0.0133281
ENSG00000109680.10	TBC1D19	229.833	-0.598257	0.190805	-3.13543	0.00171601	0.0133321
ENSG00000124587.13	PEX6	551.906	0.472235	0.150655	3.13454	0.00172125	0.0133659
ENSG00000234745.9	HLA-B	1355.14	-0.387282	0.123562	-3.13431	0.00172262	0.0133695
ENSG00000137817.16	PARP6	392.48	0.523256	0.166974	3.13375	0.00172585	0.0133877
ENSG00000103222.18	ABCC1	1471.62	0.44087	0.140697	3.13348	0.00172749	0.0133934
ENSG00000068024.16	HDAC4	253.12	0.624655	0.199389	3.13284	0.00173122	0.0134154
ENSG00000118785.13	SPP1	195.688	0.674193	0.21526	3.132	0.00173621	0.0134471
ENSG00000198162.12	MAN1A2	1082.09	-0.417277	0.133249	-3.13156	0.00173881	0.0134602
ENSG00000059378.12	PARP12	120.799	-0.771876	0.246521	-3.13108	0.00174164	0.0134736
ENSG00000275832.4	ARHGAP23	3245.5	0.352324	0.112529	3.13096	0.00174234	0.0134736
ENSG00000137269.14	LRRC1	60.8958	1.03444	0.330493	3.13	0.00174809	0.013511
ENSG00000151923.17	TIAL1	1164.19	0.387989	0.124016	3.12855	0.00175672	0.0135707
ENSG00000137955.15	RABGGTB	355.071	-0.526498	0.168304	-3.12825	0.00175851	0.0135775
ENSG00000136731.12	UGGT1	1810.03	-0.365593	0.11692	-3.12688	0.00176674	0.0136135
ENSG00000142687.17	KIAA0319L	739.367	-0.424916	0.135878	-3.12719	0.00176488	0.0136135
ENSG00000145782.12	ATG12	971.576	0.42807	0.13689	3.1271	0.00176541	0.0136135
ENSG00000188895.11	MSL1	1696.45	0.371929	0.118946	3.12686	0.00176682	0.0136135
ENSG00000249042.5	CTD-2015H6.3	24.2288	-1.63847	0.524269	-3.12524	0.00177658	0.0136816
ENSG00000100578.14	KIAA0586	273.324	-0.585746	0.1875	-3.12398	0.00178423	0.0137317
ENSG00000213753.10	CENPBD1P1	439.772	-0.478939	0.153316	-3.12386	0.00178493	0.0137317
ENSG00000163040.14	CCDC74A	201.071	0.64357	0.206042	3.12349	0.00178723	0.0137423
ENSG00000133805.15	AMPD3	286.508	0.566999	0.181616	3.12197	0.00179644	0.013806
ENSG00000119711.12	ALDH6A1	283.748	-0.565397	0.181149	-3.12117	0.00180134	0.0138365
ENSG00000087494.15	PTHLH	75.3165	1.00098	0.320732	3.12092	0.00180289	0.0138413
ENSG00000147883.10	CDKN2B	415.29	0.525981	0.168551	3.1206	0.00180481	0.0138489
ENSG00000135778.11	NTPCR	580.269	0.484361	0.155233	3.12023	0.00180711	0.0138532
ENSG00000168411.13	RFWD3	311.869	-0.567131	0.181761	-3.12021	0.00180722	0.0138532
ENSG00000117859.18	OSBPL9	675.671	0.442653	0.141944	3.1185	0.00181772	0.0139265
ENSG00000189339.11	SLC35E2B	930.161	0.439728	0.141064	3.11723	0.00182558	0.0139731
ENSG00000280537.2	RP11-33O4.2	9.18685	2.90884	0.933154	3.11722	0.00182567	0.0139731
ENSG00000149380.11	P4HA3	162.16	0.685206	0.219879	3.11628	0.00183146	0.0140102
ENSG00000112414.14	ADGRG6	33.5483	-1.43927	0.461885	-3.11608	0.00183274	0.0140128
ENSG00000070669.16	ASNS	241.748	-1.60967	0.516681	-3.1154	0.00183697	0.0140268
ENSG00000143387.12	CTSK	31885.8	0.366781	0.117736	3.11527	0.00183776	0.0140268
ENSG00000164124.10	TMEM144	38.4411	-1.31429	0.421898	-3.11518	0.00183833	0.0140268
ENSG00000205208.4	C4orf46	245.274	-0.593052	0.190362	-3.11539	0.00183703	0.0140268
ENSG00000128944.13	KNSTRN	204.87	-0.65509	0.21033	-3.11459	0.00184203	0.0140335
ENSG00000255282.6	WTAPP1	37.5535	1.36539	0.438356	3.11479	0.00184076	0.0140335
ENSG00000268006.1	PTOV1-AS1	142.189	0.762908	0.244936	3.11473	0.00184114	0.0140335
ENSG00000179104.8	TMTC2	136.048	0.778659	0.250033	3.11423	0.00184428	0.0140404
ENSG00000185619.17	PCGF3	543.56	0.492301	0.158086	3.11414	0.00184482	0.0140404
ENSG00000160949.16	TONSL	162.17	-0.720102	0.231255	-3.11388	0.00184644	0.0140456
ENSG00000276600.4	RAB7B	284.273	-0.548985	0.176341	-3.11319	0.00185074	0.0140711
ENSG00000247315.3	ZCCHC3	288.507	0.57014	0.183174	3.11256	0.0018547	0.0140941
ENSG00000164604.12	GPR85	81.4342	0.912217	0.293413	3.10899	0.00187729	0.0142584
ENSG00000137124.6	ALDH1B1	571.659	-0.508389	0.163551	-3.10845	0.0018807	0.0142771
ENSG00000170571.11	EMB	9.71814	-2.86402	0.921572	-3.10775	0.00188515	0.0143036
ENSG00000104960.15	PTOV1	232.177	0.65467	0.210675	3.10748	0.00188688	0.0143094
ENSG00000114346.13	ECT2	532.82	-0.507974	0.163552	-3.10588	0.00189715	0.0143799
ENSG00000070808.15	CAMK2A	40.691	-1.26147	0.406277	-3.10495	0.00190312	0.0144179
ENSG00000203760.8	CENPW	90.5873	-0.862245	0.277731	-3.10461	0.00190533	0.0144273
ENSG00000167657.11	DAPK3	1388.65	0.40193	0.129498	3.10375	0.00191083	0.0144616
ENSG00000137203.10	TFAP2A	107.061	0.795926	0.256561	3.10229	0.0019203	0.0145259
ENSG00000251661.3	RP11-326C3.11	27.3918	1.81461	0.585175	3.10096	0.00192893	0.0145838
ENSG00000196584.2	XRCC2	23.8014	-1.72277	0.555681	-3.10029	0.0019333	0.0146095
ENSG00000175040.5	CHST2	314.135	-0.544466	0.175879	-3.09569	0.00196357	0.0148307
ENSG00000163961.4	RNF168	343.704	0.520739	0.168226	3.09547	0.00196499	0.0148339
ENSG00000162631.18	NTNG1	513.13	0.529596	0.171137	3.09458	0.00197094	0.0148713
ENSG00000185483.11	ROR1	477.312	-0.470709	0.152121	-3.09431	0.00197273	0.0148772
ENSG00000088826.17	SMOX	235.959	0.585716	0.18932	3.0938	0.00197611	0.0148952
ENSG00000101188.4	NTSR1	21.5066	-2.90785	0.940662	-3.09128	0.00199294	0.0150145
ENSG00000122877.13	EGR2	39.4616	1.48202	0.479581	3.09024	0.00199992	0.0150594
ENSG00000107731.12	UNC5B	355.207	0.558244	0.180676	3.08975	0.00200325	0.0150693
ENSG00000166562.8	SEC11C	128.618	-0.742475	0.240295	-3.08985	0.00200256	0.0150693
ENSG00000198176.12	TFDP1	1744.84	-0.35842	0.116041	-3.08873	0.00201013	0.0151135
ENSG00000007968.6	E2F2	16.5308	-2.1264	0.688518	-3.08837	0.00201257	0.0151242
ENSG00000120708.16	TGFBI	15649.8	0.400748	0.129825	3.08683	0.002023	0.0151797
ENSG00000139971.15	C14orf37	586.409	-0.443166	0.143564	-3.0869	0.00202256	0.0151797
ENSG00000213722.8	DDAH2	1578.06	0.37699	0.122128	3.08683	0.00202301	0.0151797
ENSG00000011332.19	DPF1	17.9827	-2.07109	0.671134	-3.08596	0.00202895	0.0152166
ENSG00000198551.9	ZNF627	150.334	0.694656	0.225274	3.08361	0.00204504	0.0153296
ENSG00000105738.10	SIPA1L3	363.008	-0.609896	0.197898	-3.08188	0.002057	0.0154115
ENSG00000138802.11	SEC24B	897.458	0.401091	0.130232	3.07981	0.00207129	0.0155052
ENSG00000148411.7	NACC2	805.188	-0.414693	0.134651	-3.07977	0.00207159	0.0155052
ENSG00000085999.11	RAD54L	20.2598	-1.79317	0.582465	-3.07858	0.00207988	0.0155594
ENSG00000144028.14	SNRNP200	2636.01	0.340111	0.110507	3.07774	0.00208576	0.0155956
ENSG00000141582.14	CBX4	354.366	0.533788	0.173454	3.07739	0.00208819	0.015606
ENSG00000184227.7	ACOT1	660.698	0.485427	0.157783	3.07654	0.00209419	0.015643
ENSG00000204186.7	ZDBF2	139.567	-0.714474	0.232353	-3.07496	0.00210534	0.0157184
ENSG00000099814.15	CEP170B	945.237	-0.415603	0.13525	-3.07286	0.00212019	0.0158199
[truncated: 64,024 more rows]
